# Supplementary material for: Differential Metabolomic Signatures in Boar Sperm with Varying Liquid Preservation Capacities at 17 °C
Source: Animals (Basel). 2025 Jul 22;15(15):2163. doi: 10.3390/ani15152163 (PMC12345432; doi:10.3390/ani15152163)
Supplement: Supplementary file 1 [file animals-15-02163-s001.zip]

Archive with 1 entries (1 files):
- animals-3732209-supplementary.xlsx
