# Supplementary material for: Differential Metabolomic Signatures in Boar Sperm with Varying Liquid Preservation Capacities at 17 °C
Source: Animals (Basel). 2025 Jul 22;15(15):2163. doi: 10.3390/ani15152163 (PMC12345432; doi:10.3390/ani15152163)
Supplement: Supplementary file 1 [file animals-15-02163-s001.zip › animals-3732209-supplementary.xlsx]

## Sheet: Table S1. Metabolites on Day 0
Table S1A: Total detected metabolites (n=466) between high motile (HM) and low motile (LM) sample groups on Day 0.											Table S1B: Most influential metabolites on Day 0 (n=14)											Table 2C: Total detected metabolites on the negative ion mode (ESI-: n=191)											Table 2D: Total detected metabolites on the positive ion mode (ESI+: n=275)											Table 2E: Venn diagram distribution of all detected metabolites between the negative and positive ion mode
	A total of 442 unique metabolites were identified, with 167 in negative ion mode (ESI-) and 251 in positive ion mode (ESI+). Additionally, 24 metabolites were common to both modes. (see Table 2E)											These metabolites are filtered on P < 0.05 (T-test)and VIP ≥ 2.0											Metabolites are filtered on P (T-test) < 0.05.											Metabolites are filtered on P (T-test) < 0.05.											The analysis revealed 24 shared metabolites between the two detection modes, representing 5% of the total uniquely detected metabolites (442)
	Acronyms: FC = Fold change; ESI: Electon Spray Ionisation indicating the Ion mode approach: negative (ESI-) or positive (ESI+); VIP: Variable Importance Projection
HMDB_ID	Compound_name	Chemical Formula	FC(HM-D0/LM-D0)	Log2(FC)	T-Test	Log10(P_value)	VIP	ESI	ESI-&ESI+		HMDB_ID	Compound_name	Chemical Formula	FC(HM-D0/LM-D0)	Log2(FC)	T-Test	Log10(P_value)	VIP	ESI	ESI-&ESI+		HMDB_ID	Compound_name	Chemical Formula	FC(HM-D0/LM-D0)	Log2(FC)	T-Test	Log10(P_value)	VIP	ESI	ESI-&ESI+		HMDB_ID	Compound_name	Chemical Formula	FC(HM-D0/LM-D0)	Log2(FC)	T-Test	Log10(P_value)	VIP	ESI	ESI-&ESI+		Names	total	elements
HMDB0003355	5-Aminopentanoic acid	C5H11NO2	0.842121	-0.2479	0.481187	0.317687	1.20486	Negative	Shared		HMDB0255129	N-Dodecylsarcosinate	C15H31NO2	15.5784	3.96148	0.0010001	2.99996	2.37635	Negative	Shared		HMDB0255129	N-Dodecylsarcosinate	C15H31NO2	15.5784	3.96148	0.0010001	2.99996	2.37635	Negative	Shared		HMDB0059875	Carvotanacetone	C10H16O	1.83727	0.877561	0.000910638	3.04065	2.24359	Positive	Shared		Day0_ESI+ Day0_ESI-	24	HMDB0302123 HMDB0010404 HMDB0061691 HMDB0010382 HMDB0010407 HMDB0028910 HMDB0029006 HMDB0013034 HMDB0010384 HMDB0011517 HMDB0011526 HMDB0011507 HMDB0011152 HMDB0038057 HMDB0010393 HMDB0010402 HMDB0003426 HMDB0011525 HMDB0011503 HMDB0032925 HMDB0243890 HMDB0252449 HMDB0003355 HMDB0011130
HMDB0003426	Pantetheine	C11H22N2O4S	1.18802	0.248556	0.499564	0.301409	0.943156	Negative	Shared		HMDB0001090	5-Diphosphomevalonic acid	C6H14O10P2	2.32812	1.21916	0.00922961	2.03482	2.37214	Negative	Shared		HMDB0001090	5-Diphosphomevalonic acid	C6H14O10P2	2.32812	1.21916	0.00922961	2.03482	2.37214	Negative	Shared		HMDB0248559	Arachidoyl Ethanolamide	C22H45NO2	2.00818	1.00589	0.0126316	1.89854	2.15418	Positive	Shared		Day0_ESI-	167	HMDB0039960 HMDB0000517 HMDB0000935 HMDB0028903 HMDB0029091 HMDB0010720 HMDB0038674 HMDB0029043 HMDB0033183 HMDB0000353 HMDB0000191 HMDB0011519 HMDB0000161 HMDB0031609 HMDB0246561 HMDB0009708 HMDB0250987 HMDB0062549 HMDB0249529 HMDB0001341 HMDB0244373 HMDB0013243 HMDB0061043 HMDB0002183 HMDB0006236 HMDB0039720 HMDB0000134 HMDB0275026 HMDB0029384 HMDB0255129 HMDB0001090 HMDB0250147 HMDB0028830 HMD…
HMDB0010382	LysoPC(16:0)	C24H50NO7P	1.46816	0.554013	0.0406278	1.39118	1.93449	Negative	Shared		HMDB0059875	Carvotanacetone	C10H16O	1.83727	0.877561	0.000910638	3.04065	2.24359	Positive	Shared		HMDB0000272	Phosphoserine	C3H8NO6P	2.19645	1.13517	0.00990242	2.00426	1.8574	Negative	Shared		HMDB0254257	Lykurim	C10H24N2O8S2	0.546481	-0.871757	0.0228661	1.64081	2.12991	Positive	Shared		Day0_ESI+	251	HMDB0243889 HMDB0003229 HMDB0006461 HMDB0060134 HMDB0059850 HMDB0011180 HMDB0041107 HMDB0013297 HMDB0032575 HMDB0072871 HMDB0013321 HMDB0006547 HMDB0037180 HMDB0001161 HMDB0029632 HMDB0245091 HMDB0000826 HMDB0013302 HMDB0032995 HMDB0013648 HMDB0000220 HMDB0244390 HMDB0031265 HMDB0040458 HMDB0246097 HMDB0251324 HMDB0032599 HMDB0304063 HMDB0002725 HMDB0260512 HMDB0034272 HMDB0038212 HMDB0037274 HMD…
HMDB0010384	LysoPC(18:0)	C26H54NO7P	2.57279	1.36333	0.0307229	1.51254	1.90776	Negative	Shared		HMDB0248559	Arachidoyl Ethanolamide	C22H45NO2	2.00818	1.00589	0.0126316	1.89854	2.15418	Positive	Shared		HMDB0000139	Glyceric acid	C3H6O4	0.533965	-0.905182	0.0101982	1.99148	2.05772	Negative	Shared		HMDB0013648	Palmitoleoylethanolamde	C18H35NO2	1.33523	0.417088	0.00639768	2.19398	2.12752	Positive	Shared
HMDB0010393	LysoPC(20:3)	C28H52NO7P	1.29228	0.369921	0.313831	0.503305	0.841612	Negative	Shared		HMDB0254257	Lykurim	C10H24N2O8S2	0.546481	-0.871757	0.0228661	1.64081	2.12991	Positive	Shared		HMDB0341228	4-Indolecarbaldehyde	C9H7NO	2.03296	1.02358	0.0152036	1.81805	2.0809	Negative	Shared		HMDB0037012	2-Hydroxy-p-mentha-1,8-dien-6-one	C10H14O2	1.27566	0.351248	0.00532355	2.2738	2.02791	Positive	Shared
HMDB0010402	LysoPC(22:5)	C30H52NO7P	0.748305	-0.418303	0.277723	0.556388	1.42059	Negative	Shared		HMDB0013648	Palmitoleoylethanolamde	C18H35NO2	1.33523	0.417088	0.00639768	2.19398	2.12752	Positive	Shared		HMDB0243890	1-O-Hexadecyl-sn-glycero-3-phosphocholine	C24H52NO6P	2.5811	1.36798	0.0169435	1.771	1.95277	Negative	Shared		HMDB0251781	Emulphor	C20H40O2	2.39383	1.25932	0.00429689	2.36685	1.96292	Positive	Shared
HMDB0010404	LysoPC(22:6)	C30H50NO7P	0.892621	-0.163881	0.548575	0.260764	0.182772	Negative	Shared		HMDB0341228	4-Indolecarbaldehyde	C9H7NO	2.03296	1.02358	0.0152036	1.81805	2.0809	Negative	Shared		HMDB0010384	LysoPC(18:0)	C26H54NO7P	2.57279	1.36333	0.0307229	1.51254	1.90776	Negative	Shared		HMDB0029104	Tyrosyl-Glutamate	C14H18N2O6	0.640629	-0.642439	0.0168178	1.77423	1.95231	Positive	Shared		List names	number of elements	number of unique elements
HMDB0010407	LysoPC(P-16:0)	C24H50NO6P	1.34541	0.428041	0.371209	0.430382	1.55878	Negative	Shared		HMDB0000139	Glyceric acid	C3H6O4	0.533965	-0.905182	0.0101982	1.99148	2.05772	Negative	Shared		HMDB0011621	Cinnamoylglycine	C11H11NO3	1.51706	0.601282	0.035961	1.44417	1.79009	Negative	Shared		HMDB0010393	LysoPC(20:3)	C28H52NO7P	1.55981	0.641367	0.00274092	2.5621	1.83923	Positive	Shared		Day0_ESI+	275	275
HMDB0011130	LysoPE(18:0)	C23H48NO7P	1.04917	0.0692543	0.820706	0.0858126	0.0792022	Negative	Shared		HMDB0001489	Ribose 1-phosphate	C5H11O8P	0.557509	-0.842933	0.090804	1.0419	2.04572	Negative	Shared		HMDB0251779	Succinic acid, sulfo-, 1,4-dioctyl ester	C20H38O7S	1.93665	0.953565	0.0366464	1.43597	1.92388	Negative	Shared		HMDB0059834	Pentylbenzene	C11H16	1.7355	0.79535	0.00711052	2.1481	1.69903	Positive	Shared		Day0_ESI-	191	191
HMDB0011152	LysoPE(P-16:0)	C21H44NO6P	1.40748	0.493116	0.192174	0.716306	1.55749	Negative	Shared		HMDB0037012	2-Hydroxy-p-mentha-1,8-dien-6-one	C10H14O2	1.27566	0.351248	0.00532355	2.2738	2.02791	Positive	Shared		HMDB0010382	LysoPC(16:0)	C24H50NO7P	1.46816	0.554013	0.0406278	1.39118	1.93449	Negative	Shared		HMDB0031265	1-Nonanol	C9H20O	1.25914	0.332439	0.010386	1.98355	1.89405	Positive	Shared		Overall number of unique elements		442
HMDB0011503	LysoPE(16:0)	C21H44NO7P	0.955383	-0.0658482	0.811798	0.0905519	0.0503724	Negative	Shared		HMDB0028903	Isoleucyl-Aspartate	C10H18N2O5	0.0492507	-4.34371	0.329623	0.481982	1.96637	Negative	Shared		HMDB0034153	Ethyl tetradecanoate	C16H32O2	1.6719	0.741487	0.0438184	1.35834	1.52382	Negative			HMDB0040458	1,2,4-Tris(methylene)cyclohexane	C9H12	1.38127	0.465994	0.0111007	1.95465	1.88171	Positive	Shared
HMDB0011507	LysoPE(18:2)	C23H44NO7P	1.51259	0.597023	0.322852	0.490997	1.64036	Negative	Shared		HMDB0251781	Emulphor	C20H40O2	2.39383	1.25932	0.00429689	2.36685	1.96292	Positive	Shared		HMDB0242124	Dibutyl sulfosuccinate	C12H22O7S	2.17069	1.11816	0.0904747	1.04347	1.36105	Negative			HMDB0031184	N-Isobutyl-2,4,8,10,12-tetradecapentaenamide	C18H27NO	1.43115	0.517179	0.0113151	1.94634	1.87793	Positive	Shared
HMDB0011517	LysoPE(20:4)	C25H44NO7P	1.14764	0.198669	0.503129	0.29832	0.418721	Negative	Shared		HMDB0243890	1-O-Hexadecyl-sn-glycero-3-phosphocholine	C24H52NO6P	2.5811	1.36798	0.0169435	1.771	1.95277	Negative	Shared		HMDB0001489	Ribose 1-phosphate	C5H11O8P	0.557509	-0.842933	0.090804	1.0419	2.04572	Negative	Shared		HMDB0036759	Pregeijerene	C12H18	1.36003	0.443641	0.0117442	1.93018	1.93326	Positive	Shared
HMDB0011525	LysoPE(22:5)	C27H46NO7P	0.847228	-0.239178	0.433337	0.363175	0.974748	Negative	Shared		HMDB0029104	Tyrosyl-Glutamate	C14H18N2O6	0.640629	-0.642439	0.0168178	1.77423	1.95231	Positive	Shared		HMDB0028684	Alanylcysteine	C6H12N2O3S	0.52696	-0.924235	0.115604	0.937027	0.893429	Negative			HMDB0251502	1,3,5-Hexatriene	C6H8	1.46436	0.550273	0.0131601	1.88074	1.86907	Positive	Shared
HMDB0011526	LysoPE(22:6)	C27H44NO7P	0.953028	-0.069409	0.752953	0.123232	0.444702	Negative	Shared													HMDB0015353	Budesonide	C25H34O6	0.417105	-1.26152	0.150859	0.821428	1.66891	Negative	Shared		HMDB0038108	Quinceoxepane	C12H20O	1.49855	0.583564	0.0137933	1.86033	1.86829	Positive	Shared
HMDB0013034	Palmitoylglycine	C18H35NO3	1.76137	0.8167	0.327719	0.484498	0.889097	Negative	Shared													HMDB0255446	2-Naphthalenesulfonic acid	C10H8O3S	2.32939	1.21995	0.161784	0.791064	0.812881	Negative			HMDB0061889	1,3,5-Heptatriene	C7H10	1.46168	0.547628	0.0186429	1.72949	1.80038	Positive	Shared
HMDB0028910	Isoleucyl-Isoleucine	C12H24N2O3	1.59626	0.674698	0.379799	0.420446	0.640726	Negative	Shared													HMDB0028831	Glutamyltyrosine	C14H18N2O6	0.61931	-0.691266	0.186446	0.729446	0.970084	Negative			HMDB0034671	5,8-Megastigmadien-4-one	C13H20O	1.50058	0.585525	0.0191331	1.71821	1.82384	Positive	Shared
HMDB0029006	Phenylalanyltryptophan	C20H21N3O3	0.871939	-0.1977	0.761	0.118615	0.679485	Negative	Shared													HMDB0011152	LysoPE(P-16:0)	C21H44NO6P	1.40748	0.493116	0.192174	0.716306	1.55749	Negative			HMDB0032397	Methyl-delta-ionone	C14H22O	1.49564	0.58076	0.01954	1.70907	1.81063	Positive	Shared
HMDB0032925	1-Phenyl-1,3-eicosanedione	C26H42O2	0.942513	-0.0854162	0.812181	0.0903474	0.293771	Negative	Shared													HMDB0304228	6-hydroxymethyl-dihydropterin diphosphate	C7H8N5O8P2-3	1.32764	0.40886	0.196597	0.706423	1.04358	Negative			HMDB0260463	MG(20:3-O(8,9))	C23H38O5	1.47717	0.562834	0.0221011	1.65559	1.88264	Positive	Shared
HMDB0038057	Dehydrophytosphingosine	C18H37NO3	1.24307	0.313908	0.239691	0.620348	0.571337	Negative	Shared													HMDB0033465	Feruloyl-2-hydroxyputrescine	C14H20N2O4	1.23309	0.302275	0.200002	0.698967	0.659655	Negative			HMDB0030404	Armillaripin	C24H30O6	1.77212	0.825478	0.0223196	1.65131	1.45228	Positive
HMDB0061691	1-Heptadecanoylglycerophosphoethanolamine	C22H46NO7P	0.962616	-0.0549683	0.830339	0.0807446	0.0202227	Negative	Shared													HMDB0258432	Spiroxamine	C18H35NO2	1.27796	0.353847	0.200436	0.698025	0.624887	Negative			HMDB0011626	Dodecanol	C12H26O	1.27115	0.346129	0.0262897	1.58021	1.75453	Positive	Shared
HMDB0243890	1-O-Hexadecyl-sn-glycero-3-phosphocholine	C24H52NO6P	2.5811	1.36798	0.0169435	1.771	1.95277	Negative	Shared													HMDB0000625	Gluconic acid	C6H12O7	0.600751	-0.735162	0.205227	0.687765	1.10676	Negative			HMDB0004487	Carvone	C10H14O	1.50528	0.590035	0.0274469	1.56151	1.76448	Positive	Shared
HMDB0252449	Formycin b	C10H12N4O5	0.944602	-0.0822216	0.864769	0.0630998	0.277377	Negative	Shared													HMDB0002183	Docosahexaenoic acid	C22H32O2	1.53913	0.622117	0.207599	0.682774	1.65493	Negative	Shared		HMDB0034146	Octadecanamide	C18H37NO	1.21903	0.285738	0.028403	1.54664	1.64792	Positive
HMDB0302123	4',5'-Dihydropsoralen	C11H8O3	0.835843	-0.258695	0.574289	0.24087	0.806544	Negative	Shared													HMDB0011519	LysoPE(20:5)	C25H42NO7P	1.27059	0.345493	0.208992	0.67987	0.964017	Negative			HMDB0059905	Ethylbenzene	C8H10	1.35947	0.443048	0.029679	1.52755	1.72709	Positive	Shared
HMDB0000068	Epinephrine	C9H13NO3	0.961502	-0.0566383	0.919474	0.0364604	0.258031	Negative														HMDB0261907	PE(18:3(10,12,15)-OH(9)/20:0)	C43H80NO9P	0.378583	-1.40132	0.217127	0.663286	1.26395	Negative			HMDB0015447	Penbutolol	C18H29NO2	1.17238	0.229438	0.0308864	1.51023	1.72744	Positive	Shared
HMDB0000094	Citric acid	C6H8O7	2.08598	1.06073	0.336226	0.473369	0.818699	Negative														HMDB0028814	Glutamylasparagine	C9H15N3O6	0.739127	-0.436107	0.218591	0.660367	1.10427	Negative			HMDB0030944	Cystophorene	C11H18	1.42733	0.513316	0.0313729	1.50344	1.72123	Positive	Shared
HMDB0000112	gamma-Aminobutyric acid	C4H9NO2	0.822159	-0.28251	0.311463	0.506594	1.1964	Negative														HMDB0000190	Lactic acid	C3H6O3	1.26167	0.335339	0.227429	0.643154	0.828973	Negative			HMDB0038057	Dehydrophytosphingosine	C18H37NO3	1.32132	0.401978	0.0325404	1.48758	1.78371	Positive	Shared
HMDB0000133	Guanosine	C10H13N5O5	1.10142	0.139371	0.783915	0.105731	0.844895	Negative														HMDB0033183	2-Benzofurancarboxaldehyde	C9H6O2	1.23214	0.301165	0.236546	0.626084	0.886793	Negative			HMDB0035963	10,14,16-Octadecatrien-12-ynoic acid	C18H26O2	1.2146	0.280479	0.0343611	1.46393	1.85511	Positive	Shared
HMDB0000134	Fumaric acid	C4H4O4	0.804107	-0.314541	0.466049	0.331568	0.639949	Negative														HMDB0038057	Dehydrophytosphingosine	C18H37NO3	1.24307	0.313908	0.239691	0.620348	0.571337	Negative			HMDB0246955	2,2,3,3-Tetramethylcyclopropanecarboxamide	C8H15NO	1.44549	0.531561	0.0369387	1.43252	1.74177	Positive	Shared
HMDB0000139	Glyceric acid	C3H6O4	0.533965	-0.905182	0.0101982	1.99148	2.05772	Negative														HMDB0246561	4-Oxoproline	C5H7NO3	0.79561	-0.329867	0.243541	0.613428	1.38573	Negative			HMDB0035601	3-Methyl-2-(2-pentenyl)-2-cyclopenten-1-one	C11H16O	1.43775	0.523814	0.037992	1.42031	1.64369	Positive
HMDB0000158	Tyrosine	C9H11NO3	0.88254	-0.180266	0.515602	0.287686	0.692745	Negative														HMDB0242050	N-Myristoyl Glutamine	C19H36N2O4	0.69096	-0.533326	0.245188	0.610501	0.994905	Negative			HMDB0000132	Guanine	C5H5N5O	0.679811	-0.556793	0.0400512	1.39738	1.70984	Positive	Shared
HMDB0000161	Alanine	C3H7NO2	0.867693	-0.204744	0.444994	0.351646	1.09183	Negative														HMDB0011676	Xylono-1,5-lactone	C5H8O5	0.709706	-0.494706	0.245654	0.609677	0.585818	Negative			HMDB0030798	Myricanone	C21H24O5	2.0896	1.06322	0.0423327	1.37332	1.6941	Positive	Shared
HMDB0000190	Lactic acid	C3H6O3	1.26167	0.335339	0.227429	0.643154	0.828973	Negative														HMDB0000251	Taurine	C2H7NO3S	0.787937	-0.343848	0.261593	0.582375	1.49705	Negative			HMDB0000848	Stearoylcarnitine	C25H49NO4	1.56731	0.648288	0.0525142	1.27972	1.52213	Positive
HMDB0000191	Aspartic acid	C4H7NO4	0.890177	-0.167836	0.63978	0.19397	1.19057	Negative														HMDB0002366	Tiglylcarnitine	C12H21NO4	1.26049	0.333989	0.262142	0.581463	0.595224	Negative			HMDB0036416	beta-Spathulene	C15H22	1.34822	0.431051	0.0547977	1.26124	1.58923	Positive
HMDB0000195	Inosine	C10H12N4O5	0.904461	-0.14487	0.609416	0.215086	0.00197403	Negative														HMDB0029391	N-Jasmonoylisoleucine	C18H29NO4	1.28097	0.357233	0.26608	0.574988	0.667218	Negative			HMDB0038685	Muricatacin	C17H32O3	2.05691	1.04048	0.054979	1.2598	1.56958	Positive
HMDB0000243	Pyruvic acid	C3H4O3	0.898756	-0.153999	0.492192	0.307865	0.851265	Negative														HMDB0028940	Leucyl-Tryptophan	C17H23N3O3	1.22735	0.295542	0.266669	0.574027	1.22351	Negative			HMDB0258420	sphingosylphosphorylcholine	C23H49N2O5P	0.783129	-0.352677	0.0612966	1.21256	1.33848	Positive
HMDB0000250	Pyrophosphate	H4O7P2	1.02507	0.0357242	0.786934	0.104062	0.623053	Negative														HMDB0011649	Glycerophosphoinositol	C9H19O11P	0.879681	-0.184947	0.270575	0.567712	1.012	Negative			HMDB0015077	Cycrimine	C19H29NO	1.33711	0.419122	0.0623246	1.20534	1.69167	Positive	Shared
HMDB0000251	Taurine	C2H7NO3S	0.787937	-0.343848	0.261593	0.582375	1.49705	Negative														HMDB0010402	LysoPC(22:5)	C30H52NO7P	0.748305	-0.418303	0.277723	0.556388	1.42059	Negative			HMDB0243822	1-Aminocyclohexanecarboxylic acid	C7H13NO2	0.557632	-0.842614	0.0623637	1.20507	1.53633	Positive
HMDB0000254	Succinic acid	C4H6O4	0.715152	-0.483679	0.347401	0.459169	1.25935	Negative														HMDB0000767	Pseudouridine	C9H12N2O6	0.395475	-1.33834	0.294904	0.530319	1.10928	Negative			HMDB0252449	Formycin b	C10H12N4O5	0.689735	-0.535886	0.0663639	1.17807	1.6868	Positive	Shared
HMDB0000272	Phosphoserine	C3H8NO6P	2.19645	1.13517	0.00990242	2.00426	1.8574	Negative														HMDB0000295	Uridine 5'-diphosphate	C9H14N2O12P2	1.89071	0.91893	0.298056	0.525701	0.596102	Negative			HMDB0242060	N-Myristoyl Threonine	C18H35NO4	1.59186	0.67071	0.0684888	1.16438	1.23483	Positive
HMDB0000289	Uric acid	C5H4N4O3	1.15613	0.209306	0.470503	0.327437	0.634919	Negative														HMDB0029091	Tryptophyl-Proline	C16H19N3O3	1.17041	0.227013	0.300395	0.522308	0.544742	Negative			HMDB0000734	Indoleacrylic acid	C11H9NO2	0.461858	-1.11448	0.0692732	1.15943	1.63377	Positive
HMDB0000292	Xanthine	C5H4N4O2	1.00875	0.0125616	0.969839	0.0133003	0.103658	Negative														HMDB0028830	Glutamyltryptophan	C16H19N3O5	0.774505	-0.368653	0.307569	0.512058	1.2668	Negative			HMDB0000269	Sphinganine	C18H39NO2	1.18832	0.248919	0.070736	1.15036	1.63013	Positive
HMDB0000295	Uridine 5'-diphosphate	C9H14N2O12P2	1.89071	0.91893	0.298056	0.525701	0.596102	Negative														HMDB0000112	gamma-Aminobutyric acid	C4H9NO2	0.822159	-0.28251	0.311463	0.506594	1.1964	Negative			HMDB0037740	1,2-Dimethyl-4-(6-methyl-4-heptenyl)-1,3-cyclohexadiene	C16H26	1.51997	0.604044	0.0852358	1.06938	1.58554	Positive
HMDB0000353	3b,15b,17a-Trihydroxy-pregnenone	C21H32O4	1.05482	0.0769964	0.797064	0.0985067	0.375801	Negative														HMDB0010720	But-2-enoic acid	C4H6O2	0.714131	-0.48574	0.313577	0.503655	0.40674	Negative			HMDB0301955	Arctiol	C16H28O	1.4955	0.580632	0.0867782	1.06159	1.5984	Positive
HMDB0000444	3-Furoic acid	C5H4O3	0.881543	-0.181897	0.704363	0.152204	0.183322	Negative														HMDB0010393	LysoPC(20:3)	C28H52NO7P	1.29228	0.369921	0.313831	0.503305	0.841612	Negative			HMDB0242058	N-Myristoyl Proline	C19H35NO3	0.409636	-1.28758	0.0901007	1.04527	1.33257	Positive
HMDB0000517	Arginine	C6H14N4O2	0.848115	-0.237667	0.375706	0.425152	1.43117	Negative														HMDB0304422	N-acetylglutamyl-phosphate	C7H10NO8P-2	0.86067	-0.216468	0.314185	0.502815	1.03778	Negative			HMDB0004827	Proline betaine	C7H13NO2	0.3578	-1.48277	0.0965718	1.01515	1.62518	Positive
HMDB0000585	Glucosylgalactosyl hydroxylysine	C18H34N2O13	0.879439	-0.185345	0.657649	0.182006	0.0552882	Negative														HMDB0011507	LysoPE(18:2)	C23H44NO7P	1.51259	0.597023	0.322852	0.490997	1.64036	Negative			HMDB0006351	Vaccenyl carnitine	C25H47NO4	1.38806	0.473069	0.0984531	1.00677	1.1722	Positive
HMDB0000617	2-Furoic acid	C5H4O3	0.808	-0.307574	0.417712	0.379123	0.328995	Negative														HMDB0249529	Cyclic ADP-ribose	C15H21N5O13P2	1.46593	0.551812	0.323311	0.490379	0.743032	Negative			HMDB0001551	Palmitaldehyde	C16H32O	0.340846	-1.55281	0.102731	0.988297	1.37991	Positive
HMDB0000625	Gluconic acid	C6H12O7	0.600751	-0.735162	0.205227	0.687765	1.10676	Negative														HMDB0009708	PE(22:6/P-16:0)	C43H74NO7P	0.47123	-1.0855	0.326507	0.486108	0.376968	Negative			HMDB0035310	Ganoderic acid I	C30H44O8	0.72384	-0.466257	0.103	0.987162	1.3476	Positive
HMDB0000626	Deoxycholic acid	C24H40O4	1.09591	0.132133	0.829036	0.0814266	0.345709	Negative														HMDB0013034	Palmitoylglycine	C18H35NO3	1.76137	0.8167	0.327719	0.484498	0.889097	Negative			HMDB0000201	Acetylcarnitine	C9H17NO4	0.312706	-1.67712	0.103635	0.984495	1.69743	Positive	Shared
HMDB0000630	Cytosine	C4H5N3O	1.15058	0.202365	0.587565	0.230944	0.411037	Negative														HMDB0240548	O-Coumaric acid glucuronide	C15H16O9	0.674033	-0.569109	0.327847	0.484329	0.0980037	Negative			HMDB0062656	Linoleamide	C18H33NO	1.32124	0.40189	0.105099	0.978402	1.53211	Positive
HMDB0000634	Citraconic acid	C5H6O4	1.0073	0.0104899	0.971151	0.0127133	0.0264185	Negative														HMDB0028903	Isoleucyl-Aspartate	C10H18N2O5	0.0492507	-4.34371	0.329623	0.481982	1.96637	Negative	Shared		HMDB0032330	4-Hydroxy-2-butenoic acid gamma-lactone	C4H4O2	0.361533	-1.4678	0.105444	0.976978	1.67309	Positive	Shared
HMDB0000645	Galactose 1-phosphate	C6H13O9P	0.892412	-0.164219	0.690975	0.160538	0.39464	Negative														HMDB0000094	Citric acid	C6H8O7	2.08598	1.06073	0.336226	0.473369	0.818699	Negative			HMDB0011525	LysoPE(22:5)	C27H46NO7P	0.501346	-0.996121	0.105725	0.975823	1.29451	Positive
HMDB0000671	Indolelactic acid	C11H11NO3	0.837093	-0.256541	0.542708	0.265434	0.774611	Negative														HMDB0013243	Leucylphenylalanine	C15H22N2O3	1.35282	0.435973	0.343397	0.464204	0.733803	Negative			HMDB0243577	2,4-Heptadienal	C7H10O	1.41415	0.499934	0.105748	0.975729	0.901356	Positive
HMDB0000710	4-Hydroxybutyric acid	C4H8O3	0.934427	-0.0978462	0.649422	0.187473	0.240985	Negative														HMDB0000254	Succinic acid	C4H6O4	0.715152	-0.483679	0.347401	0.459169	1.25935	Negative			HMDB0003352	Menthol	C10H20O	1.33713	0.419135	0.107419	0.968917	1.54442	Positive
HMDB0000759	Glycylleucine	C8H16N2O3	0.928232	-0.107443	0.923734	0.0344532	0.578755	Negative														HMDB0029384	4-Hydroxycitrulline	C6H13N3O4	0.823551	-0.28007	0.348293	0.458055	1.40502	Negative			HMDB0013130	Glutarylcarnitine	C12H21NO6	0.635639	-0.65372	0.110198	0.957826	1.48623	Positive
HMDB0000767	Pseudouridine	C9H12N2O6	0.395475	-1.33834	0.294904	0.530319	1.10928	Negative														HMDB0252174	Fasoracetam	C10H16N2O2	0.91775	-0.123827	0.349208	0.456916	0.53273	Negative			HMDB0012082	LysoSM(d18:0)	C23H51N2O5P	1.58444	0.663976	0.116223	0.934706	1.23801	Positive
HMDB0000806	Myristic acid	C14H28O2	1.03183	0.0452034	0.829434	0.0812183	0.685455	Negative														HMDB0029069	Threonylproline	C9H16N2O4	1.18012	0.238939	0.354105	0.450867	0.0972156	Negative			HMDB0060103	9-Deoxy-delta12-PGD2	C20H32O4	1.25802	0.331149	0.117435	0.930203	1.50838	Positive
HMDB0000832	Capryloylglycine	C10H19NO3	1.04988	0.0702224	0.812998	0.0899107	0.183873	Negative														HMDB0001870	Benzoic acid	C7H6O2	0.741036	-0.432384	0.35498	0.449796	0.22091	Negative			HMDB0001218	Coumarin	C9H6O2	0.753187	-0.40892	0.117873	0.928586	1.57154	Positive
HMDB0000930	Cinnamic acid	C9H8O2	0.829223	-0.270168	0.579394	0.237026	0.837512	Negative														HMDB0001227	5-Thymidylic acid	C10H15N2O8P	0.634451	-0.65642	0.356178	0.448333	0.472063	Negative			HMDB0037519	2-(5,8-Tetradecadienyl)cyclobutanone	C18H30O	1.44734	0.5334	0.12039	0.919408	0.920512	Positive
HMDB0000935	Uridine diphosphate glucuronic acid	C15H22N2O18P2	1.24971	0.321597	0.529787	0.275899	0.783057	Negative														HMDB0013209	Alanyltryptophan	C14H17N3O3	1.56096	0.642437	0.36495	0.437767	0.993044	Negative			HMDB0041249	6-Hydroxyshogaol	C17H24O4	1.75605	0.812334	0.121098	0.916863	1.15765	Positive
HMDB0000958	Aconitic acid	C6H6O6	0.838053	-0.254887	0.438851	0.357683	0.233136	Negative														HMDB0060600	Olsalazine-O-sulfate	C14H10N2O9S	1.85145	0.888658	0.36728	0.435003	0.46015	Negative			HMDB0244120	1,2,3,4-Tetrahydronaphthalene	C10H12	1.26334	0.337243	0.130556	0.884202	1.25635	Positive
HMDB0001043	Arachidonic acid	C20H32O2	0.892441	-0.164171	0.692668	0.159475	0.608963	Negative														HMDB0303582	Nonioside B	C26H46O17	1.52952	0.61308	0.36887	0.433126	0.888541	Negative			HMDB0302622	Dodecatrienoic acid	C12H18O2	1.10024	0.137814	0.131871	0.879849	1.31525	Positive
HMDB0001062	N-Acetyl-Glucosamine 6-Phosphate	C8H16NO9P	1.1013	0.139211	0.805164	0.0941157	0.100097	Negative														HMDB0005015	Gabapentin	C9H17NO2	1.2672	0.341643	0.370978	0.430651	0.432471	Negative			HMDB0000086	Glycerophosphocholine	C8H20NO6P	0.84688	-0.239771	0.137459	0.861826	1.3704	Positive
HMDB0001090	5-Diphosphomevalonic acid	C6H14O10P2	2.32812	1.21916	0.00922961	2.03482	2.37214	Negative														HMDB0010407	LysoPC(P-16:0)	C24H50NO6P	1.34541	0.428041	0.371209	0.430382	1.55878	Negative			HMDB0010404	LysoPC(22:6)	C30H50NO7P	0.585803	-0.771512	0.139564	0.855227	1.3063	Positive
HMDB0001202	dCMP	C9H14N3O7P	0.982286	-0.0257843	0.965038	0.0154554	0.421933	Negative														HMDB0000517	Arginine	C6H14N4O2	0.848115	-0.237667	0.375706	0.425152	1.43117	Negative			HMDB0010407	LysoPC(P-16:0)	C24H50NO6P	0.723249	-0.467436	0.148842	0.827274	1.17967	Positive
HMDB0001227	5-Thymidylic acid	C10H15N2O8P	0.634451	-0.65642	0.356178	0.448333	0.472063	Negative														HMDB0011505	LysoPE(18:1)	C23H46NO7P	0.821865	-0.283027	0.376618	0.424099	0.463745	Negative			HMDB0257238	RIOPROSTIL	C21H38O4	1.33787	0.419939	0.155924	0.807086	1.35901	Positive
HMDB0001248	FAD	C27H33N9O15P2	1.06748	0.0942057	0.579968	0.236596	0.539251	Negative														HMDB0028910	Isoleucyl-Isoleucine	C12H24N2O3	1.59626	0.674698	0.379799	0.420446	0.640726	Negative			HMDB0031923	10,20-Dihydroxyeicosanoic acid	C20H40O4	1.16071	0.215011	0.1561	0.806597	1.25663	Positive
HMDB0001341	ADP	C10H15N5O10P2	0.946297	-0.0796349	0.802962	0.0953049	0.0148337	Negative														HMDB0059915	4-Dodecylbenzenesulfonic Acid	C18H30O3S	1.60154	0.679463	0.396558	0.401693	1.75015	Negative	Shared		HMDB0032147	Geranylcitronellol	C20H36O	0.672864	-0.571614	0.157889	0.801649	1.29477	Positive
HMDB0001397	Guanosine monophosphate	C10H14N5O8P	1.19672	0.259086	0.467927	0.329822	0.459899	Negative														HMDB0000617	2-Furoic acid	C5H4O3	0.808	-0.307574	0.417712	0.379123	0.328995	Negative			HMDB0246494	4-Methoxyamphetamine	C10H15NO	1.18345	0.242999	0.15961	0.796941	1.00848	Positive
HMDB0001401	Glucose 6-phosphate	C6H13O9P	1.05708	0.0800821	0.777238	0.109446	0.888341	Negative														HMDB0039135	Torachrysone 8-(6-oxalylglucoside)	C22H24O12	0.830876	-0.267295	0.42033	0.376409	1.04426	Negative			HMDB0011571	MG(18:4)	C21H34O4	1.41977	0.50566	0.161643	0.791443	1.41274	Positive
HMDB0001429	Phosphate	H3O4P	0.928867	-0.106456	0.62939	0.20108	0.156367	Negative														HMDB0011525	LysoPE(22:5)	C27H46NO7P	0.847228	-0.239178	0.433337	0.363175	0.974748	Negative			HMDB0061784	3-Allyl-1-cyclohexene	C9H14	1.20473	0.268712	0.167733	0.775382	1.34612	Positive
HMDB0001489	Ribose 1-phosphate	C5H11O8P	0.557509	-0.842933	0.090804	1.0419	2.04572	Negative														HMDB0000958	Aconitic acid	C6H6O6	0.838053	-0.254887	0.438851	0.357683	0.233136	Negative			HMDB0014341	Betaxolol	C18H29NO3	0.653252	-0.614289	0.168781	0.772678	1.17998	Positive
HMDB0001494	Acetylphosphate	C2H5O5P	0.915674	-0.127093	0.532039	0.274056	0.911747	Negative														HMDB0032549	N-Undecylbenzenesulfonic acid	C17H28O3S	0.739915	-0.434569	0.44241	0.354175	0.488674	Negative			HMDB0038588	Dioscoretine	C13H23NO3	1.16043	0.214661	0.17021	0.769014	1.38252	Positive
HMDB0001520	Flavin mononucleotide	C17H21N4O9P	1.1112	0.152117	0.594511	0.22584	0.53988	Negative														HMDB0000161	Alanine	C3H7NO2	0.867693	-0.204744	0.444994	0.351646	1.09183	Negative			HMDB0255266	N,N-Dimethyloctadecylamine	C20H43N	0.249737	-2.00152	0.171265	0.766331	1.18695	Positive
HMDB0001542	N-Acetyllactosamine	C14H25NO11	1.07071	0.0985656	0.877997	0.0565067	0.303304	Negative														HMDB0029134	Valylphenylalanine	C14H20N2O3	1.37059	0.454794	0.447181	0.349516	0.642435	Negative			HMDB0255213	N-OCTANOYLHOMOSERINE LACTONE	C12H21NO3	0.661356	-0.596501	0.171843	0.764868	1.10876	Positive
HMDB0001870	Benzoic acid	C7H6O2	0.741036	-0.432384	0.35498	0.449796	0.22091	Negative														HMDB0006278	5a-Dihydrotestosterone sulfate	C19H30O5S	0.594044	-0.751359	0.449133	0.347625	0.218749	Negative			HMDB0036791	Isokobusone	C14H22O2	1.14137	0.190764	0.176463	0.753345	1.18241	Positive
HMDB0001976	Docosapentaenoic acid (22n-6)	C22H34O2	0.806584	-0.310103	0.643349	0.191554	0.38338	Negative														HMDB0029043	Serylleucine	C9H18N2O4	0.615114	-0.701073	0.459555	0.337662	0.073344	Negative			HMDB0266633	PA(8:0/20:4+=O(5))	C31H51O9P	1.52684	0.610549	0.177827	0.750003	1.15662	Positive
HMDB0002183	Docosahexaenoic acid	C22H32O2	1.53913	0.622117	0.207599	0.682774	1.65493	Negative														HMDB0028995	Phenylalanylglycine	C11H14N2O3	0.866391	-0.20691	0.46131	0.336007	1.02834	Negative			HMDB0028910	Isoleucyl-Isoleucine	C12H24N2O3	1.72321	0.785102	0.180888	0.74259	1.11768	Positive
HMDB0002331	Imidazoleacetic acid riboside	C10H14N2O6	0.843126	-0.24618	0.602778	0.219843	0.59529	Negative														HMDB0000134	Fumaric acid	C4H4O4	0.804107	-0.314541	0.466049	0.331568	0.639949	Negative			HMDB0003229	Palmitoleic acid	C16H30O2	1.35278	0.435933	0.184029	0.735115	1.14675	Positive
HMDB0002366	Tiglylcarnitine	C12H21NO4	1.26049	0.333989	0.262142	0.581463	0.595224	Negative														HMDB0001397	Guanosine monophosphate	C10H14N5O8P	1.19672	0.259086	0.467927	0.329822	0.459899	Negative			HMDB0004610	Phytosphingosine	C18H39NO3	1.14824	0.199426	0.198175	0.702951	1.146	Positive
HMDB0002825	Theobromine	C7H8N4O2	1.06119	0.0856892	0.766281	0.115612	0.796584	Negative														HMDB0000289	Uric acid	C5H4N4O3	1.15613	0.209306	0.470503	0.327437	0.634919	Negative			HMDB0013127	3-Hydroxybutyrylcarnitine	C11H21NO5	0.179997	-2.47396	0.200555	0.697766	0.842549	Positive
HMDB0002833	Testosterone sulfate	C19H28O5S	1.24935	0.321176	0.589712	0.22936	0.531547	Negative														HMDB0033241	Glycylalanylprolylmethionylphenylalanylvalinamide	C29H45N7O6S	1.51235	0.59679	0.471743	0.326295	0.078566	Negative			HMDB0005079	15-Deoxy-d-12,14-PGJ2	C20H28O3	1.16925	0.225588	0.201547	0.695623	1.28502	Positive
HMDB0003217	Genistein	C15H10O5	1.60205	0.679915	0.480422	0.318377	1.28536	Negative														HMDB0061662	13-hydroxyoctadecanoic acid	C18H36O3	1.50949	0.594064	0.472912	0.32522	1.46722	Negative			HMDB0032575	Butylparaben	C11H14O3	0.301121	-1.73158	0.206782	0.684488	1.23959	Positive
HMDB0003447	Tryptophol	C10H11NO	0.845248	-0.242553	0.577096	0.238752	0.721357	Negative														HMDB0003217	Genistein	C15H10O5	1.60205	0.679915	0.480422	0.318377	1.28536	Negative			HMDB0251572	Dodecylbenzene	C18H30	1.47702	0.562688	0.206836	0.684374	0.995961	Positive
HMDB0004081	6-Hydroxymelatonin	C13H16N2O3	1.19935	0.262257	0.693688	0.158836	0.338826	Negative														HMDB0003355	5-Aminopentanoic acid	C5H11NO2	0.842121	-0.2479	0.481187	0.317687	1.20486	Negative			HMDB0029817	Ethyl salicylate	C9H10O3	0.322102	-1.63441	0.210778	0.676174	1.20183	Positive
HMDB0004284	Tyrosol	C8H10O2	1.09788	0.134716	0.813435	0.0896773	0.516121	Negative														HMDB0031210	Zymonic acid	C6H6O5	0.832938	-0.26372	0.48185	0.317089	1.09295	Negative			HMDB0000717	Isolithocholic acid	C24H40O3	1.22121	0.288316	0.21429	0.668999	1.3742	Positive
HMDB0005015	Gabapentin	C9H17NO2	1.2672	0.341643	0.370978	0.430651	0.432471	Negative														HMDB0029610	Ascladiol	C7H8O4	0.722974	-0.467985	0.488056	0.31153	0.325391	Negative			HMDB0013297	Pentacosanoylglycine	C27H53NO3	1.54657	0.629076	0.217889	0.661766	1.15355	Positive
HMDB0006236	Phenylacetaldehyde	C8H8O	0.837771	-0.255371	0.61034	0.214429	0.695867	Negative														HMDB0000243	Pyruvic acid	C3H4O3	0.898756	-0.153999	0.492192	0.307865	0.851265	Negative			HMDB0011563	MG(15:0)	C18H36O4	1.14488	0.195202	0.218917	0.65972	1.14814	Positive
HMDB0006278	5a-Dihydrotestosterone sulfate	C19H30O5S	0.594044	-0.751359	0.449133	0.347625	0.218749	Negative														HMDB0003426	Pantetheine	C11H22N2O4S	1.18802	0.248556	0.499564	0.301409	0.943156	Negative			HMDB0004668	13-OxoODE	C18H30O3	1.17182	0.228751	0.220061	0.657456	1.34335	Positive
HMDB0006322	Tetracosapentaenoic acid (24:5n-6)	C24H38O2	0.845543	-0.24205	0.568177	0.245516	0.0577593	Negative														HMDB0250987	Deltorphin II	C38H54N8O10	0.8407	-0.250337	0.500666	0.300452	0.961993	Negative			HMDB0002231	11-Eicosenoic acid	C20H38O2	0.576551	-0.794481	0.220181	0.657221	1.16121	Positive
HMDB0009708	PE(22:6/P-16:0)	C43H74NO7P	0.47123	-1.0855	0.326507	0.486108	0.376968	Negative														HMDB0011517	LysoPE(20:4)	C25H44NO7P	1.14764	0.198669	0.503129	0.29832	0.418721	Negative			HMDB0059765	3-Indolehydracrylic acid	C11H11NO3	0.76518	-0.386129	0.221528	0.654572	1.35236	Positive
HMDB0010381	LysoPC(15:0)	C23H48NO7P	0.958894	-0.0605566	0.862431	0.0642754	0.187198	Negative														HMDB0031609	Phenoxyacetic acid	C8H8O3	0.786597	-0.346303	0.50407	0.297509	1.1251	Negative			HMDB0000824	Propionylcarnitine	C10H19NO4	0.709537	-0.49505	0.222047	0.653556	1.01066	Positive
HMDB0010720	But-2-enoic acid	C4H6O2	0.714131	-0.48574	0.313577	0.503655	0.40674	Negative														HMDB0000158	Tyrosine	C9H11NO3	0.88254	-0.180266	0.515602	0.287686	0.692745	Negative			HMDB0000528	4,5-Dihydroorotic acid	C5H6N2O4	0.813233	-0.298259	0.223147	0.651409	1.19809	Positive
HMDB0011174	Isoleucylproline	C11H20N2O3	1.08522	0.117994	0.720382	0.142437	0.0682602	Negative														HMDB0032523	Succinic anhydride	C4H4O3	0.751634	-0.411899	0.515828	0.287495	0.280789	Negative			HMDB0258433	Spisulosine	C18H39NO	1.37817	0.462758	0.224296	0.649179	1.2929	Positive
HMDB0011478	LysoPE(18:3)	C23H42NO7P	1.02116	0.0302093	0.93455	0.0293972	0.0624222	Negative														HMDB0038991	Methyl dioxindole-3-acetate	C11H11NO4	0.801228	-0.319716	0.520831	0.283304	1.01038	Negative			HMDB0001259	Succinic acid semialdehyde	C4H6O3	1.25302	0.325414	0.227164	0.643661	1.12025	Positive
HMDB0011505	LysoPE(18:1)	C23H46NO7P	0.821865	-0.283027	0.376618	0.424099	0.463745	Negative														HMDB0000935	Uridine diphosphate glucuronic acid	C15H22N2O18P2	1.24971	0.321597	0.529787	0.275899	0.783057	Negative			HMDB0255970	Oxazine	C4H5NO	0.882461	-0.180395	0.229894	0.638472	1.26037	Positive
HMDB0011516	LysoPE(20:3)	C25H46NO7P	0.886533	-0.173754	0.634086	0.197852	0.150882	Negative														HMDB0001494	Acetylphosphate	C2H5O5P	0.915674	-0.127093	0.532039	0.274056	0.911747	Negative			HMDB0245091	2-Cyclooctyl-2-hydroxyethylamine	C10H21NO	1.11605	0.158406	0.237175	0.624931	1.04194	Positive
HMDB0011519	LysoPE(20:5)	C25H42NO7P	1.27059	0.345493	0.208992	0.67987	0.964017	Negative														HMDB0243941	1-Methylindole	C9H9N	0.82355	-0.280072	0.538517	0.2688	0.763806	Negative			HMDB0013657	2-Arachidonyl Glycerol ether	C23H40O3	0.770849	-0.37548	0.238424	0.62265	0.753715	Positive
HMDB0011523	LysoPE(22:4)	C27H48NO7P	1.05415	0.0760783	0.813746	0.0895109	0.567063	Negative														HMDB0000671	Indolelactic acid	C11H11NO3	0.837093	-0.256541	0.542708	0.265434	0.774611	Negative			HMDB0013126	Butenylcarnitine	C11H19NO4	0.604705	-0.725697	0.240882	0.618195	0.638876	Positive
HMDB0011529	LysoPE(24:6)	C29H48NO7P	0.907928	-0.13935	0.588423	0.23031	0.227471	Negative														HMDB0240294	2-O-Methylascorbic acid	C7H10O6	0.818896	-0.288248	0.542968	0.265226	0.799485	Negative			HMDB0040338	3,5,5-Trimethyl-3-cyclohexen-1-one	C9H14O	1.32724	0.408428	0.243298	0.613861	0.493539	Positive
HMDB0011590	MG(24:6/0:0)	C27H42O4	1.01212	0.0173829	0.960422	0.0175379	0.834502	Negative														HMDB0061695	LysoPI(16:0)	C25H49O12P	1.08035	0.111496	0.54358	0.264737	0.404495	Negative			HMDB0072839	MG(19:0)	C22H44O4	1.13082	0.177375	0.243716	0.613115	1.16752	Positive
HMDB0011621	Cinnamoylglycine	C11H11NO3	1.51706	0.601282	0.035961	1.44417	1.79009	Negative														HMDB0010404	LysoPC(22:6)	C30H50NO7P	0.892621	-0.163881	0.548575	0.260764	0.182772	Negative			HMDB0246097	3'-Hydroxyamobarbital	C11H18N2O4	0.71917	-0.475595	0.244109	0.612416	1.03214	Positive
HMDB0011649	Glycerophosphoinositol	C9H19O11P	0.879681	-0.184947	0.270575	0.567712	1.012	Negative														HMDB0241926	N-Palmitoyl Histidine	C22H39N3O3	1.11471	0.156673	0.565771	0.247359	0.405526	Negative			HMDB0000220	Palmitic acid	C16H32O2	1.10073	0.138465	0.255605	0.592431	1.03125	Positive
HMDB0011676	Xylono-1,5-lactone	C5H8O5	0.709706	-0.494706	0.245654	0.609677	0.585818	Negative														HMDB0006322	Tetracosapentaenoic acid (24:5n-6)	C24H38O2	0.845543	-0.24205	0.568177	0.245516	0.0577593	Negative			HMDB0012815	5-Aminopentanal	C5H11NO	1.1688	0.225025	0.256892	0.59025	0.995491	Positive
HMDB0013209	Alanyltryptophan	C14H17N3O3	1.56096	0.642437	0.36495	0.437767	0.993044	Negative														HMDB0302123	4',5'-Dihydropsoralen	C11H8O3	0.835843	-0.258695	0.574289	0.24087	0.806544	Negative			HMDB0030319	Mukeic acid	C13H9NO3	0.790698	-0.338802	0.263352	0.579464	1.291	Positive
HMDB0013243	Leucylphenylalanine	C15H22N2O3	1.35282	0.435973	0.343397	0.464204	0.733803	Negative														HMDB0003447	Tryptophol	C10H11NO	0.845248	-0.242553	0.577096	0.238752	0.721357	Negative			HMDB0035654	Phytal	C20H38O	1.26745	0.341924	0.264868	0.57697	1.22203	Positive
HMDB0013248	Monoethylhexyl phthalic acid	C16H22O4	0.952111	-0.0707984	0.851541	0.0697945	0.58543	Negative														HMDB0000930	Cinnamic acid	C9H8O2	0.829223	-0.270168	0.579394	0.237026	0.837512	Negative			HMDB0000050	Adenosine	C10H13N5O4	1.37137	0.455621	0.269554	0.569354	0.733553	Positive
HMDB0013267	N-Decanoylglycine	C12H23NO3	0.959218	-0.0600693	0.805373	0.0940031	0.48599	Negative														HMDB0001248	FAD	C27H33N9O15P2	1.06748	0.0942057	0.579968	0.236596	0.539251	Negative			HMDB0000064	Creatine	C4H9N3O2	0.803164	-0.316233	0.270152	0.568392	0.792707	Positive
HMDB0015109	Edetic Acid	C10H16N2O8	1.13317	0.180361	0.781644	0.106991	1.50663	Negative														HMDB0028952	Lysylhydroxyproline	C11H21N3O4	1.22151	0.288668	0.582424	0.234761	0.753879	Negative			HMDB0013034	Palmitoylglycine	C18H35NO3	1.16029	0.21449	0.272182	0.56514	1.31868	Positive
HMDB0015239	Methyprylon	C10H17NO2	1.19328	0.254931	0.617018	0.209702	0.0374417	Negative														HMDB0000630	Cytosine	C4H5N3O	1.15058	0.202365	0.587565	0.230944	0.411037	Negative			HMDB0303271	Polyglycerol esters of fatty acids	C24H48O6	1.24864	0.320362	0.272903	0.563991	1.22864	Positive
HMDB0015353	Budesonide	C25H34O6	0.417105	-1.26152	0.150859	0.821428	1.66891	Negative														HMDB0011529	LysoPE(24:6)	C29H48NO7P	0.907928	-0.13935	0.588423	0.23031	0.227471	Negative			HMDB0000148	Glutamic acid	C5H9NO4	0.885609	-0.175258	0.273401	0.563201	1.15161	Positive
HMDB0028684	Alanylcysteine	C6H12N2O3S	0.52696	-0.924235	0.115604	0.937027	0.893429	Negative														HMDB0002833	Testosterone sulfate	C19H28O5S	1.24935	0.321176	0.589712	0.22936	0.531547	Negative			HMDB0248273	Amafolone	C19H31NO2	0.303607	-1.71972	0.274299	0.561775	1.24479	Positive
HMDB0028814	Glutamylasparagine	C9H15N3O6	0.739127	-0.436107	0.218591	0.660367	1.10427	Negative														HMDB0001520	Flavin mononucleotide	C17H21N4O9P	1.1112	0.152117	0.594511	0.22584	0.53988	Negative			HMDB0013336	3-Hydroxyhexadecanoylcarnitine	C23H45NO5	1.3111	0.390783	0.275443	0.559969	0.959638	Positive
HMDB0028830	Glutamyltryptophan	C16H19N3O5	0.774505	-0.368653	0.307569	0.512058	1.2668	Negative														HMDB0242353	1-Amino-2-sulfanylethanesulfinic acid	C2H7NO2S2	1.09057	0.125079	0.600173	0.221724	0.257874	Negative			HMDB0013813	13-Heptadecyn-1-ol	C17H32O	1.10725	0.146975	0.2785	0.555175	1.10048	Positive
HMDB0028831	Glutamyltyrosine	C14H18N2O6	0.61931	-0.691266	0.186446	0.729446	0.970084	Negative														HMDB0002331	Imidazoleacetic acid riboside	C10H14N2O6	0.843126	-0.24618	0.602778	0.219843	0.59529	Negative			HMDB0253664	Isonipecotic acid	C6H11NO2	0.791486	-0.337365	0.282228	0.5494	1.17952	Positive
HMDB0028903	Isoleucyl-Aspartate	C10H18N2O5	0.0492507	-4.34371	0.329623	0.481982	1.96637	Negative														HMDB0000195	Inosine	C10H12N4O5	0.904461	-0.14487	0.609416	0.215086	0.00197403	Negative			HMDB0028922	Leucylalanine	C9H18N2O3	1.36655	0.450542	0.286311	0.543163	0.681283	Positive
HMDB0028940	Leucyl-Tryptophan	C17H23N3O3	1.22735	0.295542	0.266669	0.574027	1.22351	Negative														HMDB0006236	Phenylacetaldehyde	C8H8O	0.837771	-0.255371	0.61034	0.214429	0.695867	Negative			HMDB0304813	Xestoaminol C	C14H31NO	0.526152	-0.92645	0.293765	0.532	0.691068	Positive
HMDB0028952	Lysylhydroxyproline	C11H21N3O4	1.22151	0.288668	0.582424	0.234761	0.753879	Negative														HMDB0035987	Ganoderic acid H	C32H44O9	0.828215	-0.271922	0.616334	0.210184	0.126739	Negative			HMDB0034382	11,13-Octadecadien-9-ynoic acid	C18H28O2	1.14354	0.193503	0.295208	0.529872	1.13006	Positive
HMDB0028995	Phenylalanylglycine	C11H14N2O3	0.866391	-0.20691	0.46131	0.336007	1.02834	Negative														HMDB0015239	Methyprylon	C10H17NO2	1.19328	0.254931	0.617018	0.209702	0.0374417	Negative			HMDB0040888	2,4-Heptadecanedione	C17H32O2	0.814946	-0.295223	0.297026	0.527206	0.943277	Positive
HMDB0029043	Serylleucine	C9H18N2O4	0.615114	-0.701073	0.459555	0.337662	0.073344	Negative														HMDB0001429	Phosphate	H3O4P	0.928867	-0.106456	0.62939	0.20108	0.156367	Negative			HMDB0002226	Adrenic acid	C22H36O2	1.19345	0.25514	0.297217	0.526926	1.37986	Positive
HMDB0029069	Threonylproline	C9H16N2O4	1.18012	0.238939	0.354105	0.450867	0.0972156	Negative														HMDB0011516	LysoPE(20:3)	C25H46NO7P	0.886533	-0.173754	0.634086	0.197852	0.150882	Negative			HMDB0000062	Carnitine	C7H15NO3	1.21652	0.282754	0.299679	0.523343	0.999468	Positive
HMDB0029091	Tryptophyl-Proline	C16H19N3O3	1.17041	0.227013	0.300395	0.522308	0.544742	Negative														HMDB0000191	Aspartic acid	C4H7NO4	0.890177	-0.167836	0.63978	0.19397	1.19057	Negative			HMDB0246518	4-Methylstyrene	C9H10	1.13524	0.182993	0.303413	0.517966	0.82831	Positive
HMDB0029097	Tryptophyl-Gamma-glutamate	C16H20N4O4	1.04975	0.0700507	0.894302	0.0485157	0.0617077	Negative														HMDB0001976	Docosapentaenoic acid (22n-6)	C22H34O2	0.806584	-0.310103	0.643349	0.191554	0.38338	Negative			HMDB0033529	2,3-Dihydro-3-methyl-1H-pyrrole	C5H9N	0.869955	-0.200987	0.306235	0.513946	1.10483	Positive
HMDB0029113	Tyrosyl-Proline	C14H18N2O4	0.889071	-0.16963	0.850805	0.0701699	0.365227	Negative														HMDB0000710	4-Hydroxybutyric acid	C4H8O3	0.934427	-0.0978462	0.649422	0.187473	0.240985	Negative			HMDB0003040	Arabinosylhypoxanthine	C10H12N4O5	0.750056	-0.41493	0.30732	0.51241	0.940333	Positive
HMDB0029134	Valylphenylalanine	C14H20N2O3	1.37059	0.454794	0.447181	0.349516	0.642435	Negative														HMDB0254679	Metomidate	C13H14N2O2	1.08172	0.113326	0.65575	0.183262	0.347894	Negative			HMDB0302123	4',5'-Dihydropsoralen	C11H8O3	0.774567	-0.368538	0.310364	0.508128	1.2145	Positive
HMDB0029384	4-Hydroxycitrulline	C6H13N3O4	0.823551	-0.28007	0.348293	0.458055	1.40502	Negative														HMDB0000585	Glucosylgalactosyl hydroxylysine	C18H34N2O13	0.879439	-0.185345	0.657649	0.182006	0.0552882	Negative			HMDB0011526	LysoPE(22:6)	C27H44NO7P	0.724278	-0.465385	0.311011	0.507224	0.653299	Positive
HMDB0029391	N-Jasmonoylisoleucine	C18H29NO4	1.28097	0.357233	0.26608	0.574988	0.667218	Negative														HMDB0061043	27-O-demethylrifabutin	C45H60N4O11	1.0998	0.137239	0.659913	0.180514	0.371089	Negative			HMDB0242181	Hexadecasphingosine	C16H33NO2	0.858316	-0.220419	0.311395	0.506688	0.893947	Positive
HMDB0029610	Ascladiol	C7H8O4	0.722974	-0.467985	0.488056	0.31153	0.325391	Negative														HMDB0242420	Deoxycholyltyrosine	C33H49NO6	1.11314	0.154637	0.684301	0.164753	0.566968	Negative			HMDB0013649	Eicosapentaenoyl Ethanolamide	C22H35NO2	1.37412	0.458505	0.313421	0.503872	0.842802	Positive
HMDB0031210	Zymonic acid	C6H6O5	0.832938	-0.26372	0.48185	0.317089	1.09295	Negative														HMDB0249137	betaDioxolane-cytidine	C8H11N3O4	0.823177	-0.280726	0.687529	0.162709	0.646835	Negative			HMDB0061691	1-Heptadecanoylglycerophosphoethanolamine	C22H46NO7P	0.87421	-0.193948	0.317078	0.498834	0.742258	Positive
HMDB0031609	Phenoxyacetic acid	C8H8O3	0.786597	-0.346303	0.50407	0.297509	1.1251	Negative														HMDB0000645	Galactose 1-phosphate	C6H13O9P	0.892412	-0.164219	0.690975	0.160538	0.39464	Negative			HMDB0013624	Alpha-Linolenoyl ethanolamide	C20H35NO2	1.10293	0.141341	0.320624	0.494004	0.99222	Positive
HMDB0031958	3-O-Acetylepisamarcandin	C26H34O6	0.977278	-0.033159	0.943775	0.0251314	0.426922	Negative														HMDB0001043	Arachidonic acid	C20H32O2	0.892441	-0.164171	0.692668	0.159475	0.608963	Negative			HMDB0013321	Undecanoylcarnitine	C18H35NO4	1.20578	0.269968	0.323903	0.489586	1.21191	Positive
HMDB0032523	Succinic anhydride	C4H4O3	0.751634	-0.411899	0.515828	0.287495	0.280789	Negative														HMDB0004081	6-Hydroxymelatonin	C13H16N2O3	1.19935	0.262257	0.693688	0.158836	0.338826	Negative			HMDB0260512	MG(20:3(6,8,11)-OH(5))	C23H40O5	0.694081	-0.526825	0.32589	0.48693	0.776985	Positive
HMDB0032549	N-Undecylbenzenesulfonic acid	C17H28O3S	0.739915	-0.434569	0.44241	0.354175	0.488674	Negative														HMDB0036628	9-Hydroxy-4-methoxypsoralen	C12H8O5	0.884273	-0.177436	0.704073	0.152383	0.488417	Negative			HMDB0251324	Dihydroperillic acid	C10H16O2	1.12775	0.173442	0.327872	0.484296	1.24245	Positive
HMDB0032603	2-Hydroxy-4-methylbenzaldehyde	C8H8O2	1.09205	0.127036	0.821206	0.0855478	0.595722	Negative														HMDB0000444	3-Furoic acid	C5H4O3	0.881543	-0.181897	0.704363	0.152204	0.183322	Negative			HMDB0037274	Maltol propionate	C9H10O4	0.908761	-0.138027	0.333752	0.476576	1.11331	Positive
HMDB0033183	2-Benzofurancarboxaldehyde	C9H6O2	1.23214	0.301165	0.236546	0.626084	0.886793	Negative														HMDB0275026	PGP(PGJ2/i-14:0)	C40H70O15P2	1.1942	0.256046	0.71537	0.145469	0.836986	Negative			HMDB0061664	12-hydroxyicosanoic acid	C20H40O3	1.10614	0.145528	0.341502	0.466607	0.999926	Positive
HMDB0033241	Glycylalanylprolylmethionylphenylalanylvalinamide	C29H45N7O6S	1.51235	0.59679	0.471743	0.326295	0.078566	Negative														HMDB0242443	Cholylthreonine	C28H47NO7	0.902909	-0.147347	0.716591	0.144728	0.480169	Negative			HMDB0039827	Serratol	C20H34O	1.13709	0.185352	0.346806	0.459914	0.793358	Positive
HMDB0033453	Fagomine	C6H13NO3	1.00541	0.00777793	0.989736	0.00448066	1.04527	Negative														HMDB0011174	Isoleucylproline	C11H20N2O3	1.08522	0.117994	0.720382	0.142437	0.0682602	Negative			HMDB0034240	Styrene	C8H8	1.31562	0.395742	0.348213	0.458154	1.02656	Positive
HMDB0033465	Feruloyl-2-hydroxyputrescine	C14H20N2O4	1.23309	0.302275	0.200002	0.698967	0.659655	Negative														HMDB0039720	athreo-4-Hex-4-enopyranuronosylgalacturonic acid	C12H16O12	0.946769	-0.0789159	0.742924	0.129056	0.241533	Negative			HMDB0002697	19-Norandrosterone	C18H28O2	1.10581	0.1451	0.350723	0.455035	0.917612	Positive
HMDB0033952	Gyromitrin	C4H8N2O	1.02504	0.0356846	0.937024	0.0282495	0.373141	Negative														HMDB0011526	LysoPE(22:6)	C27H44NO7P	0.953028	-0.069409	0.752953	0.123232	0.444702	Negative			HMDB0001480	3-Dehydrosphinganine	C18H37NO2	1.21472	0.280628	0.350724	0.455034	0.416524	Positive
HMDB0034153	Ethyl tetradecanoate	C16H32O2	1.6719	0.741487	0.0438184	1.35834	1.52382	Negative														HMDB0029006	Phenylalanyltryptophan	C20H21N3O3	0.871939	-0.1977	0.761	0.118615	0.679485	Negative			HMDB0030631	Rubraflavone D	C30H32O6	1.36646	0.450444	0.359291	0.444553	1.08217	Positive
HMDB0035486	6-Caffeoylsucrose	C21H28O14	1.04093	0.0578664	0.923113	0.0347453	0.428312	Negative														HMDB0002825	Theobromine	C7H8N4O2	1.06119	0.0856892	0.766281	0.115612	0.796584	Negative			HMDB0240601	LysoPG(16:0)	C22H45O9P	0.761823	-0.392473	0.365179	0.437495	0.828359	Positive
HMDB0035987	Ganoderic acid H	C32H44O9	0.828215	-0.271922	0.616334	0.210184	0.126739	Negative														HMDB0038674	gammaGlutamyl-gammaglutamylmethionine	C15H25N3O8S	0.917287	-0.124554	0.769081	0.114028	0.757274	Negative			HMDB0002019	Phytol	C20H40O	0.134412	-2.89526	0.367336	0.434936	0.782867	Positive
HMDB0036458	1-Aminocyclopropanecarboxylic acid	C4H7NO2	0.993533	-0.00935968	0.970071	0.0131966	0.193873	Negative														HMDB0001401	Glucose 6-phosphate	C6H13O9P	1.05708	0.0800821	0.777238	0.109446	0.888341	Negative			HMDB0062669	11-nitro-1-undecene	C11H21NO2	1.19064	0.251736	0.36898	0.432997	0.990901	Positive
HMDB0036628	9-Hydroxy-4-methoxypsoralen	C12H8O5	0.884273	-0.177436	0.704073	0.152383	0.488417	Negative														HMDB0116636	PG(a-13:0/a-13:0)	C32H63O10P	1.06613	0.0923776	0.777735	0.109168	0.333221	Negative			HMDB0000378	2-Methylbutyroylcarnitine	C12H23NO4	0.750016	-0.415006	0.375424	0.425478	0.633888	Positive
HMDB0036640	Furanofukinin	C16H24O2	1.04764	0.0671478	0.890679	0.0502788	0.25008	Negative														HMDB0015109	Edetic Acid	C10H16N2O8	1.13317	0.180361	0.781644	0.106991	1.50663	Negative			HMDB0250231	Cicaprost	C22H30O5	1.13384	0.181216	0.376673	0.424035	0.722064	Positive
HMDB0038541	Goshonoside F5	C32H54O13	0.962745	-0.0547744	0.904912	0.0433937	0.295673	Negative														HMDB0000133	Guanosine	C10H13N5O5	1.10142	0.139371	0.783915	0.105731	0.844895	Negative			HMDB0302335	Psilostachyin	C15H20O5	1.13126	0.177931	0.379572	0.420706	0.723559	Positive
HMDB0038674	gammaGlutamyl-gammaglutamylmethionine	C15H25N3O8S	0.917287	-0.124554	0.769081	0.114028	0.757274	Negative														HMDB0000250	Pyrophosphate	H4O7P2	1.02507	0.0357242	0.786934	0.104062	0.623053	Negative			HMDB0011503	LysoPE(16:0)	C21H44NO7P	0.86166	-0.21481	0.385651	0.413805	0.840023	Positive
HMDB0038991	Methyl dioxindole-3-acetate	C11H11NO4	0.801228	-0.319716	0.520831	0.283304	1.01038	Negative														HMDB0000353	3b,15b,17a-Trihydroxy-pregnenone	C21H32O4	1.05482	0.0769964	0.797064	0.0985067	0.375801	Negative			HMDB0000687	Leucine	C6H13NO2	0.89161	-0.165515	0.38588	0.413548	0.955625	Positive
HMDB0039135	Torachrysone 8-(6-oxalylglucoside)	C22H24O12	0.830876	-0.267295	0.42033	0.376409	1.04426	Negative														HMDB0251802	Endothion	C9H13O6PS	0.906087	-0.142279	0.801297	0.0962063	0.770447	Negative			HMDB0000944	Behenic acid	C22H44O2	1.08243	0.114278	0.388391	0.41073	0.8045	Positive
HMDB0039720	athreo-4-Hex-4-enopyranuronosylgalacturonic acid	C12H16O12	0.946769	-0.0789159	0.742924	0.129056	0.241533	Negative														HMDB0240261	LysoPI(18:0)	C27H53O12P	1.08161	0.113183	0.801369	0.0961674	0.544022	Negative			HMDB0000826	Pentadecanoic acid	C15H30O2	1.11151	0.152525	0.392689	0.405951	0.954845	Positive
HMDB0039960	3-O-Caffeoyl-4-O-methylquinic acid	C17H20O9	1.00478	0.00687652	0.988624	0.00496896	0.435975	Negative														HMDB0001341	ADP	C10H15N5O10P2	0.946297	-0.0796349	0.802962	0.0953049	0.0148337	Negative			HMDB0037543	2-(5-Tetradecenyl)cyclobutanone	C18H32O	1.1411	0.190431	0.39269	0.405951	0.64538	Positive
HMDB0059915	4-Dodecylbenzenesulfonic Acid	C18H30O3S	1.60154	0.679463	0.396558	0.401693	1.75015	Negative														HMDB0001062	N-Acetyl-Glucosamine 6-Phosphate	C8H16NO9P	1.1013	0.139211	0.805164	0.0941157	0.100097	Negative			HMDB0249513	N-Acetylsphinganine	C20H41NO3	0.536281	-0.898938	0.392915	0.405701	0.000562543	Positive
HMDB0060600	Olsalazine-O-sulfate	C14H10N2O9S	1.85145	0.888658	0.36728	0.435003	0.46015	Negative														HMDB0013267	N-Decanoylglycine	C12H23NO3	0.959218	-0.0600693	0.805373	0.0940031	0.48599	Negative			HMDB0000965	Hypotaurine	C2H7NO2S	0.920832	-0.11899	0.400145	0.397783	0.819221	Positive
HMDB0061043	27-O-demethylrifabutin	C45H60N4O11	1.0998	0.137239	0.659913	0.180514	0.371089	Negative														HMDB0011503	LysoPE(16:0)	C21H44NO7P	0.955383	-0.0658482	0.811798	0.0905519	0.0503724	Negative			HMDB0303223	4,8-Dimethyl-3,7-nonadien-2-one	C11H18O	1.08249	0.11435	0.400534	0.397361	0.706239	Positive
HMDB0061662	13-hydroxyoctadecanoic acid	C18H36O3	1.50949	0.594064	0.472912	0.32522	1.46722	Negative														HMDB0032925	1-Phenyl-1,3-eicosanedione	C26H42O2	0.942513	-0.0854162	0.812181	0.0903474	0.293771	Negative			HMDB0245914	3-Ketosphingosine	C18H35NO2	0.560975	-0.833991	0.401032	0.396821	0.619146	Positive
HMDB0061695	LysoPI(16:0)	C25H49O12P	1.08035	0.111496	0.54358	0.264737	0.404495	Negative														HMDB0000832	Capryloylglycine	C10H19NO3	1.04988	0.0702224	0.812998	0.0899107	0.183873	Negative			HMDB0004482	2-Methoxyestrone 3-glucuronide	C25H32O9	1.41463	0.500426	0.402722	0.394995	0.650291	Positive
HMDB0062549	2-Hydroxystearic acid	C18H36O3	0.939646	-0.0898104	0.841822	0.0747799	0.0613337	Negative														HMDB0004284	Tyrosol	C8H10O2	1.09788	0.134716	0.813435	0.0896773	0.516121	Negative			HMDB0014410	Crotamiton	C13H17NO	0.800058	-0.321824	0.407671	0.38969	0.703927	Positive
HMDB0116636	PG(a-13:0/a-13:0)	C32H63O10P	1.06613	0.0923776	0.777735	0.109168	0.333221	Negative														HMDB0011523	LysoPE(22:4)	C27H48NO7P	1.05415	0.0760783	0.813746	0.0895109	0.567063	Negative			HMDB0072871	MG(21:0/0:0)	C24H48O4	1.08927	0.123367	0.407683	0.389677	0.65458	Positive
HMDB0240261	LysoPI(18:0)	C27H53O12P	1.08161	0.113183	0.801369	0.0961674	0.544022	Negative														HMDB0011130	LysoPE(18:0)	C23H48NO7P	1.04917	0.0692543	0.820706	0.0858126	0.0792022	Negative			HMDB0033148	Artocarpetin B	C22H22O6	1.29474	0.372664	0.419003	0.377783	0.882311	Positive
HMDB0240294	2-O-Methylascorbic acid	C7H10O6	0.818896	-0.288248	0.542968	0.265226	0.799485	Negative														HMDB0032603	2-Hydroxy-4-methylbenzaldehyde	C8H8O2	1.09205	0.127036	0.821206	0.0855478	0.595722	Negative			HMDB0005066	Tetradecanoylcarnitine	C21H41NO4	1.14998	0.201606	0.42162	0.375079	0.8815	Positive
HMDB0240548	O-Coumaric acid glucuronide	C15H16O9	0.674033	-0.569109	0.327847	0.484329	0.0980037	Negative														HMDB0000626	Deoxycholic acid	C24H40O4	1.09591	0.132133	0.829036	0.0814266	0.345709	Negative			HMDB0011180	Prolylproline	C10H16N2O3	0.730855	-0.452343	0.421702	0.374995	0.720435	Positive
HMDB0241926	N-Palmitoyl Histidine	C22H39N3O3	1.11471	0.156673	0.565771	0.247359	0.405526	Negative														HMDB0000806	Myristic acid	C14H28O2	1.03183	0.0452034	0.829434	0.0812183	0.685455	Negative			HMDB0029077	Tryptophyl-Arginine	C17H24N6O3	0.823286	-0.280534	0.434625	0.361885	0.787733	Positive
HMDB0242050	N-Myristoyl Glutamine	C19H36N2O4	0.69096	-0.533326	0.245188	0.610501	0.994905	Negative														HMDB0061691	1-Heptadecanoylglycerophosphoethanolamine	C22H46NO7P	0.962616	-0.0549683	0.830339	0.0807446	0.0202227	Negative			HMDB0247035	6-Aminoquinoline	C9H8N2	1.44797	0.534037	0.434927	0.361584	0.426753	Positive
HMDB0242124	Dibutyl sulfosuccinate	C12H22O7S	2.17069	1.11816	0.0904747	1.04347	1.36105	Negative														HMDB0245244	2-(3-Mercaptopropyl)pentanedioic acid	C8H14O4S	0.917034	-0.124953	0.840322	0.0755541	0.572161	Negative			HMDB0243937	1-Methylcyclohexane-1,2-dicarboxylic acid	C9H14O4	0.781712	-0.355292	0.443229	0.353372	0.512386	Positive
HMDB0242353	1-Amino-2-sulfanylethanesulfinic acid	C2H7NO2S2	1.09057	0.125079	0.600173	0.221724	0.257874	Negative														HMDB0062549	2-Hydroxystearic acid	C18H36O3	0.939646	-0.0898104	0.841822	0.0747799	0.0613337	Negative			HMDB0030930	1-Tridecene	C13H26	0.249183	-2.00472	0.447008	0.349685	0.127183	Positive
HMDB0242420	Deoxycholyltyrosine	C33H49NO6	1.11314	0.154637	0.684301	0.164753	0.566968	Negative														HMDB0029113	Tyrosyl-Proline	C14H18N2O4	0.889071	-0.16963	0.850805	0.0701699	0.365227	Negative			HMDB0251571	Dodecylamine	C12H27N	1.11475	0.156716	0.448695	0.348049	0.8623	Positive
HMDB0242443	Cholylthreonine	C28H47NO7	0.902909	-0.147347	0.716591	0.144728	0.480169	Negative														HMDB0013248	Monoethylhexyl phthalic acid	C16H22O4	0.952111	-0.0707984	0.851541	0.0697945	0.58543	Negative			HMDB0059907	Tetradecane	C14H30	0.81668	-0.292157	0.470446	0.32749	0.768463	Positive
HMDB0243941	1-Methylindole	C9H9N	0.82355	-0.280072	0.538517	0.2688	0.763806	Negative														HMDB0010381	LysoPC(15:0)	C23H48NO7P	0.958894	-0.0605566	0.862431	0.0642754	0.187198	Negative			HMDB0038909	2-Methyl-5-(8,11-pentadecadienyl)-1,3-benzenediol	C22H34O2	0.648225	-0.625432	0.473472	0.324706	0.492712	Positive
HMDB0244373	Eicosa-11,14,17-trienoic acid	C20H34O2	0.961405	-0.0567833	0.889246	0.0509781	0.340704	Negative														HMDB0252449	Formycin b	C10H12N4O5	0.944602	-0.0822216	0.864769	0.0630998	0.277377	Negative			HMDB0059826	alpha-Ionene	C13H18	0.842998	-0.246399	0.48496	0.314294	0.301398	Positive
HMDB0244766	17-Dimethylaminogeldanamycin	C32H48N4O8	1.02226	0.0317678	0.932916	0.0301573	0.472219	Negative														HMDB0001542	N-Acetyllactosamine	C14H25NO11	1.07071	0.0985656	0.877997	0.0565067	0.303304	Negative			HMDB0241310	Tridec-5-enoylcarnitine	C20H37NO4	0.812868	-0.298907	0.490486	0.309374	0.146406	Positive
HMDB0245244	2-(3-Mercaptopropyl)pentanedioic acid	C8H14O4S	0.917034	-0.124953	0.840322	0.0755541	0.572161	Negative														HMDB0244373	Eicosa-11,14,17-trienoic acid	C20H34O2	0.961405	-0.0567833	0.889246	0.0509781	0.340704	Negative			HMDB0039636	Abscisic alcohol 11-glucoside	C21H32O8	1.20747	0.271986	0.501282	0.299917	0.904901	Positive
HMDB0246561	4-Oxoproline	C5H7NO3	0.79561	-0.329867	0.243541	0.613428	1.38573	Negative														HMDB0036640	Furanofukinin	C16H24O2	1.04764	0.0671478	0.890679	0.0502788	0.25008	Negative			HMDB0028928	Leucyl-Glutamate	C11H20N2O5	0.810789	-0.302602	0.508562	0.293656	0.862917	Positive
HMDB0249137	betaDioxolane-cytidine	C8H11N3O4	0.823177	-0.280726	0.687529	0.162709	0.646835	Negative														HMDB0029097	Tryptophyl-Gamma-glutamate	C16H20N4O4	1.04975	0.0700507	0.894302	0.0485157	0.0617077	Negative			HMDB0031678	Pipericine	C22H41NO	0.767607	-0.38156	0.512652	0.290177	0.611821	Positive
HMDB0249529	Cyclic ADP-ribose	C15H21N5O13P2	1.46593	0.551812	0.323311	0.490379	0.743032	Negative														HMDB0038541	Goshonoside F5	C32H54O13	0.962745	-0.0547744	0.904912	0.0433937	0.295673	Negative			HMDB0242729	1,2-O-Isopropylideneglucofuranose	C9H16O6	1.30071	0.379297	0.520962	0.283194	0.730888	Positive
HMDB0250147	Cholylglycyltyrosine	C35H52N2O8	1.03483	0.0493889	0.9436	0.0252123	0.709208	Negative														HMDB0000068	Epinephrine	C9H13NO3	0.961502	-0.0566383	0.919474	0.0364604	0.258031	Negative			HMDB0302963	22-Hydroxydocosanoic acid	C22H44O3	1.07574	0.105325	0.522079	0.282264	0.54983	Positive
HMDB0250987	Deltorphin II	C38H54N8O10	0.8407	-0.250337	0.500666	0.300452	0.961993	Negative														HMDB0035486	6-Caffeoylsucrose	C21H28O14	1.04093	0.0578664	0.923113	0.0347453	0.428312	Negative			HMDB0061780	1,1,2-Trimethyl-3,5-bis(1-methylethenyl)cyclohexane	C15H26	0.917149	-0.124772	0.531241	0.274709	0.547106	Positive
HMDB0251779	Succinic acid, sulfo-, 1,4-dioctyl ester	C20H38O7S	1.93665	0.953565	0.0366464	1.43597	1.92388	Negative														HMDB0000759	Glycylleucine	C8H16N2O3	0.928232	-0.107443	0.923734	0.0344532	0.578755	Negative			HMDB0013302	Phenylalanylphenylalanine	C18H20N2O3	1.27295	0.348172	0.532708	0.273511	0.311127	Positive
HMDB0251802	Endothion	C9H13O6PS	0.906087	-0.142279	0.801297	0.0962063	0.770447	Negative														HMDB0244766	17-Dimethylaminogeldanamycin	C32H48N4O8	1.02226	0.0317678	0.932916	0.0301573	0.472219	Negative			HMDB0032599	3-(4-Hydroxyphenyl)-1-propanol	C9H12O2	1.22119	0.288285	0.535004	0.271643	1.09009	Positive
HMDB0252174	Fasoracetam	C10H16N2O2	0.91775	-0.123827	0.349208	0.456916	0.53273	Negative														HMDB0011478	LysoPE(18:3)	C23H42NO7P	1.02116	0.0302093	0.93455	0.0293972	0.0624222	Negative			HMDB0003355	5-Aminopentanoic acid	C5H11NO2	1.1275	0.173129	0.535613	0.271149	0.671971	Positive
HMDB0254679	Metomidate	C13H14N2O2	1.08172	0.113326	0.65575	0.183262	0.347894	Negative														HMDB0033952	Gyromitrin	C4H8N2O	1.02504	0.0356846	0.937024	0.0282495	0.373141	Negative			HMDB0038212	Humulenol II	C15H24O	0.853889	-0.22788	0.536888	0.270116	0.368213	Positive
HMDB0255129	N-Dodecylsarcosinate	C15H31NO2	15.5784	3.96148	0.0010001	2.99996	2.37635	Negative														HMDB0250147	Cholylglycyltyrosine	C35H52N2O8	1.03483	0.0493889	0.9436	0.0252123	0.709208	Negative			HMDB0000308	3b-Hydroxy-5-cholenoic acid	C24H38O3	0.744488	-0.42568	0.537521	0.269604	0.40116	Positive
HMDB0255446	2-Naphthalenesulfonic acid	C10H8O3S	2.32939	1.21995	0.161784	0.791064	0.812881	Negative														HMDB0031958	3-O-Acetylepisamarcandin	C26H34O6	0.977278	-0.033159	0.943775	0.0251314	0.426922	Negative			HMDB0010347	Octanoylglucuronide	C14H24O8	0.748861	-0.41723	0.537791	0.269387	0.0782859	Positive
HMDB0258432	Spiroxamine	C18H35NO2	1.27796	0.353847	0.200436	0.698025	0.624887	Negative														HMDB0259391	5-Cholesten-3beta-25-diol-3-sulfate	C27H46O5S	0.994059	-0.0085962	0.95306	0.0208799	0.125033	Negative			HMDB0014520	Trihexyphenidyl	C20H31NO	1.25441	0.327011	0.543839	0.26453	0.584773	Positive
HMDB0259391	5-Cholesten-3beta-25-diol-3-sulfate	C27H46O5S	0.994059	-0.0085962	0.95306	0.0208799	0.125033	Negative														HMDB0011590	MG(24:6/0:0)	C27H42O4	1.01212	0.0173829	0.960422	0.0175379	0.834502	Negative			HMDB0015168	Cerulenin	C12H17NO3	1.11964	0.163039	0.545358	0.263318	0.891022	Positive
HMDB0261907	PE(18:3(10,12,15)-OH(9)/20:0)	C43H80NO9P	0.378583	-1.40132	0.217127	0.663286	1.26395	Negative														HMDB0001202	dCMP	C9H14N3O7P	0.982286	-0.0257843	0.965038	0.0154554	0.421933	Negative			HMDB0243997	1-Phytene	C20H40	1.15732	0.210794	0.549472	0.260054	0.520429	Positive
HMDB0275026	PGP(PGJ2/i-14:0)	C40H70O15P2	1.1942	0.256046	0.71537	0.145469	0.836986	Negative														HMDB0000292	Xanthine	C5H4N4O2	1.00875	0.0125616	0.969839	0.0133003	0.103658	Negative			HMDB0244390	9-Octadecen-1-amine	C18H37N	0.817052	-0.2915	0.552514	0.257656	0.700665	Positive
HMDB0303582	Nonioside B	C26H46O17	1.52952	0.61308	0.36887	0.433126	0.888541	Negative														HMDB0036458	1-Aminocyclopropanecarboxylic acid	C4H7NO2	0.993533	-0.00935968	0.970071	0.0131966	0.193873	Negative			HMDB0011617	Adenosine 2'-phosphate	C10H14N5O7P	0.869353	-0.201986	0.55611	0.254839	0.262949	Positive
HMDB0304228	6-hydroxymethyl-dihydropterin diphosphate	C7H8N5O8P2-3	1.32764	0.40886	0.196597	0.706423	1.04358	Negative														HMDB0000634	Citraconic acid	C5H6O4	1.0073	0.0104899	0.971151	0.0127133	0.0264185	Negative			HMDB0001406	Niacinamide	C6H6N2O	0.896684	-0.157328	0.557375	0.253852	0.176465	Positive
HMDB0304422	N-acetylglutamyl-phosphate	C7H10NO8P-2	0.86067	-0.216468	0.314185	0.502815	1.03778	Negative														HMDB0039960	3-O-Caffeoyl-4-O-methylquinic acid	C17H20O9	1.00478	0.00687652	0.988624	0.00496896	0.435975	Negative			HMDB0002823	Docosatrienoic acid	C22H38O2	1.09763	0.134389	0.558653	0.252857	1.05448	Positive
HMDB0341228	4-Indolecarbaldehyde	C9H7NO	2.03296	1.02358	0.0152036	1.81805	2.0809	Negative														HMDB0033453	Fagomine	C6H13NO3	1.00541	0.00777793	0.989736	0.00448066	1.04527	Negative			HMDB0000738	Indole	C8H7N	1.12815	0.173965	0.561351	0.250765	0.589814	Positive
HMDB0003355	5-Aminopentanoic acid	C5H11NO2	1.1275	0.173129	0.535613	0.271149	0.671971	Positive	Shared																								HMDB0304063	2-carboxyxylonolactone	C6H7O7-	0.950977	-0.0725177	0.575642	0.239848	0.807873	Positive
HMDB0003426	Pantetheine	C11H22N2O4S	0.983811	-0.023547	0.925371	0.0336841	0.232465	Positive	Shared																								HMDB0244070	1,2-Didecanoyl-sn-glycero-3-phosphocholine	C28H56NO8P	0.749267	-0.416449	0.576653	0.239085	0.149195	Positive
HMDB0010382	LysoPC(16:0)	C24H50NO7P	1.00192	0.00276027	0.982625	0.00761218	0.173803	Positive	Shared																								HMDB0029632	Oleyl alcohol	C18H36O	0.852689	-0.229908	0.577251	0.238635	0.625846	Positive
HMDB0010384	LysoPC(18:0)	C26H54NO7P	1.04821	0.0679321	0.842596	0.0743809	0.101739	Positive	Shared																								HMDB0010402	LysoPC(22:5)	C30H52NO7P	0.844741	-0.243419	0.578316	0.237835	0.437363	Positive
HMDB0010393	LysoPC(20:3)	C28H52NO7P	1.55981	0.641367	0.00274092	2.5621	1.83923	Positive	Shared																								HMDB0001161	4-Trimethylammoniobutanoic acid	C7H15NO2	1.0862	0.119292	0.581092	0.235755	0.500356	Positive
HMDB0010402	LysoPC(22:5)	C30H52NO7P	0.844741	-0.243419	0.578316	0.237835	0.437363	Positive	Shared																								HMDB0015602	Milnacipran	C15H22N2O	0.913297	-0.130844	0.588709	0.230099	0.597514	Positive
HMDB0010404	LysoPC(22:6)	C30H50NO7P	0.585803	-0.771512	0.139564	0.855227	1.3063	Positive	Shared																								HMDB0033503	Small bacteriocin	C18H31NO4	1.12922	0.17533	0.589017	0.229872	0.748067	Positive
HMDB0010407	LysoPC(P-16:0)	C24H50NO6P	0.723249	-0.467436	0.148842	0.827274	1.17967	Positive	Shared																								HMDB0029567	Hydroxy-alpha-sanshool	C16H25NO2	1.14668	0.197467	0.595624	0.225028	0.457492	Positive
HMDB0011130	LysoPE(18:0)	C23H48NO7P	1.04386	0.0619348	0.808203	0.0924797	0.131391	Positive	Shared																								HMDB0031127	5-Hexyltetrahydro-2-furanoctanoic acid	C18H34O3	1.07281	0.101396	0.603268	0.219489	0.647414	Positive
HMDB0011152	LysoPE(P-16:0)	C21H44NO6P	1.0254	0.0361817	0.894496	0.0484215	0.0499515	Positive	Shared																								HMDB0031604	2-Penten-1-ol	C5H10O	1.14363	0.193623	0.60588	0.217613	0.186063	Positive
HMDB0011503	LysoPE(16:0)	C21H44NO7P	0.86166	-0.21481	0.385651	0.413805	0.840023	Positive	Shared																								HMDB0000222	Palmitoylcarnitine	C23H45NO4	1.14353	0.193497	0.608336	0.215856	0.816241	Positive
HMDB0011507	LysoPE(18:2)	C23H44NO7P	0.946204	-0.0797769	0.889355	0.0509248	0.383203	Positive	Shared																								HMDB0062555	hydroxyisovaleroyl carnitine	C12H23NO5	1.21697	0.283288	0.616049	0.210385	0.8955	Positive
HMDB0011517	LysoPE(20:4)	C25H44NO7P	1.09835	0.135335	0.619812	0.20774	0.156143	Positive	Shared																								HMDB0011517	LysoPE(20:4)	C25H44NO7P	1.09835	0.135335	0.619812	0.20774	0.156143	Positive
HMDB0011525	LysoPE(22:5)	C27H46NO7P	0.501346	-0.996121	0.105725	0.975823	1.29451	Positive	Shared																								HMDB0028835	Glycyl-Arginine	C8H17N5O3	0.831677	-0.265904	0.624033	0.204792	0.465462	Positive
HMDB0011526	LysoPE(22:6)	C27H44NO7P	0.724278	-0.465385	0.311011	0.507224	0.653299	Positive	Shared																								HMDB0012329	4-Oxoretinol	C20H28O2	1.2355	0.3051	0.627181	0.202607	0.261502	Positive
HMDB0013034	Palmitoylglycine	C18H35NO3	1.16029	0.21449	0.272182	0.56514	1.31868	Positive	Shared																								HMDB0014861	Methoxamine	C11H17NO3	1.06707	0.0936531	0.629633	0.200913	0.871426	Positive
HMDB0028910	Isoleucyl-Isoleucine	C12H24N2O3	1.72321	0.785102	0.180888	0.74259	1.11768	Positive	Shared																								HMDB0000791	Octanoylcarnitine	C15H29NO4	0.75302	-0.409241	0.640501	0.19348	0.925161	Positive
HMDB0029006	Phenylalanyltryptophan	C20H21N3O3	0.992211	-0.0112804	0.973518	0.0116558	0.216331	Positive	Shared																								HMDB0001431	Pyridoxamine	C8H12N2O2	1.09062	0.125146	0.641478	0.192818	0.0348381	Positive
HMDB0032925	1-Phenyl-1,3-eicosanedione	C26H42O2	0.920342	-0.119758	0.791335	0.10164	0.0890181	Positive	Shared																								HMDB0013326	2-Dodecenoylcarnitine	C19H35NO4	0.792628	-0.335284	0.642414	0.192185	0.555036	Positive
HMDB0038057	Dehydrophytosphingosine	C18H37NO3	1.32132	0.401978	0.0325404	1.48758	1.78371	Positive	Shared																								HMDB0252120	Etozolin	C13H20N2O3S	1.03385	0.0480229	0.646434	0.189476	0.628619	Positive
HMDB0061691	1-Heptadecanoylglycerophosphoethanolamine	C22H46NO7P	0.87421	-0.193948	0.317078	0.498834	0.742258	Positive	Shared																								HMDB0250853	Dansylsarcosine	C15H18N2O4S	0.910227	-0.135702	0.646504	0.189429	0.293618	Positive
HMDB0243890	1-O-Hexadecyl-sn-glycero-3-phosphocholine	C24H52NO6P	0.998189	-0.00261563	0.992559	0.00324352	0.022121	Positive	Shared																								HMDB0032995	2-Undecyl-4(1H)-quinolinone N-oxide	C20H28NO2	1.15276	0.205091	0.660876	0.17988	0.440856	Positive
HMDB0252449	Formycin b	C10H12N4O5	0.689735	-0.535886	0.0663639	1.17807	1.6868	Positive	Shared																								HMDB0247498	Butyryl trihexyl citrate	C28H50O8	0.871143	-0.199019	0.662237	0.178987	0.397039	Positive
HMDB0302123	4',5'-Dihydropsoralen	C11H8O3	0.774567	-0.368538	0.310364	0.508128	1.2145	Positive	Shared																								HMDB0303749	7-Epi-12-hydroxyjasmonic acid	C12H18O4	0.9366	-0.0944955	0.673997	0.171342	0.104975	Positive
HMDB0000045	Adenosine monophosphate	C10H14N5O7P	0.909249	-0.137253	0.682056	0.16618	0.0455654	Positive																									HMDB0001388	alpha-Linolenic acid	C18H30O2	1.07653	0.106395	0.677818	0.168887	0.555947	Positive
HMDB0000050	Adenosine	C10H13N5O4	1.37137	0.455621	0.269554	0.569354	0.733553	Positive																									HMDB0301805	3-Oxo-2-(2-entenyl)cyclopentaneoctanoic acid	C18H30O3	1.05425	0.0762114	0.679069	0.168086	0.615085	Positive
HMDB0000062	Carnitine	C7H15NO3	1.21652	0.282754	0.299679	0.523343	0.999468	Positive																									HMDB0000045	Adenosine monophosphate	C10H14N5O7P	0.909249	-0.137253	0.682056	0.16618	0.0455654	Positive
HMDB0000064	Creatine	C4H9N3O2	0.803164	-0.316233	0.270152	0.568392	0.792707	Positive																									HMDB0041107	5-Eicosyne	C20H38	1.11199	0.153141	0.684909	0.164367	0.261743	Positive
HMDB0000086	Glycerophosphocholine	C8H20NO6P	0.84688	-0.239771	0.137459	0.861826	1.3704	Positive																									HMDB0259756	Valpromide	C8H17NO	1.06401	0.0895055	0.700771	0.154424	0.405223	Positive
HMDB0000132	Guanine	C5H5N5O	0.679811	-0.556793	0.0400512	1.39738	1.70984	Positive																									HMDB0304044	2,5-diamino-6-(5-phosphoribosylamino)pyrimidin-4(3H)-one	C9H16N5O8P	0.928594	-0.10688	0.702148	0.153571	0.0809996	Positive
HMDB0000148	Glutamic acid	C5H9NO4	0.885609	-0.175258	0.273401	0.563201	1.15161	Positive																									HMDB0031336	9-Cycloheptadecen-1-one	C17H30O	1.1747	0.232292	0.706973	0.150597	0.568435	Positive
HMDB0000162	Proline	C5H9NO2	0.975754	-0.0354106	0.852698	0.0692049	0.276811	Positive																									HMDB0001488	Nicotinic acid	C6H5NO2	1.11422	0.156031	0.716553	0.144752	0.430544	Positive
HMDB0000201	Acetylcarnitine	C9H17NO4	0.312706	-1.67712	0.103635	0.984495	1.69743	Positive																									HMDB0014339	Tramadol	C16H25NO2	0.890686	-0.167012	0.734824	0.133817	0.195581	Positive
HMDB0000220	Palmitic acid	C16H32O2	1.10073	0.138465	0.255605	0.592431	1.03125	Positive																									HMDB0094771	6-hydroxyoct-6-enoylglycine	C10H17NO4	1.12772	0.173408	0.736653	0.132737	0.473079	Positive
HMDB0000222	Palmitoylcarnitine	C23H45NO4	1.14353	0.193497	0.608336	0.215856	0.816241	Positive																									HMDB0060126	25-Hydroxyvitamin D3-26,23-lactone	C27H40O4	0.938275	-0.0919171	0.739224	0.131224	0.52174	Positive
HMDB0000267	Pyroglutamic acid	C5H7NO3	0.970659	-0.042964	0.866523	0.06222	0.336298	Positive																									HMDB0302964	24-Hydroxytetracosanoic acid	C24H48O3	1.03755	0.0531836	0.740284	0.130601	0.337719	Positive
HMDB0000269	Sphinganine	C18H39NO2	1.18832	0.248919	0.070736	1.15036	1.63013	Positive																									HMDB0013166	2-Hydroxymyristoylcarnitine	C21H41NO5	0.912363	-0.13232	0.74342	0.128766	0.192636	Positive
HMDB0000308	3b-Hydroxy-5-cholenoic acid	C24H38O3	0.744488	-0.42568	0.537521	0.269604	0.40116	Positive																									HMDB0060127	25-Hydroxyvitamin D3-26,23-lactol	C27H42O4	1.07606	0.105758	0.744673	0.128034	0.503919	Positive
HMDB0000378	2-Methylbutyroylcarnitine	C12H23NO4	0.750016	-0.415006	0.375424	0.425478	0.633888	Positive																									HMDB0010395	LysoPC(20:4)	C28H50NO7P	1.06717	0.0937909	0.749235	0.125382	0.294144	Positive
HMDB0000528	4,5-Dihydroorotic acid	C5H6N2O4	0.813233	-0.298259	0.223147	0.651409	1.19809	Positive																									HMDB0006461	Linoelaidylcarnitine	C25H45NO4	1.08734	0.120809	0.752139	0.123702	0.847637	Positive
HMDB0000651	Decanoylcarnitine	C17H33NO4	1.07809	0.108477	0.825704	0.0831758	0.369134	Positive																									HMDB0029108	Tyrosyl-Isoleucine	C15H22N2O4	1.06566	0.091747	0.752657	0.123403	0.0825818	Positive
HMDB0000687	Leucine	C6H13NO2	0.89161	-0.165515	0.38588	0.413548	0.955625	Positive																									HMDB0002815	LysoPC(18:1)	C26H52NO7P	0.88023	-0.184047	0.787495	0.103752	0.0776487	Positive
HMDB0000717	Isolithocholic acid	C24H40O3	1.22121	0.288316	0.21429	0.668999	1.3742	Positive																									HMDB0013078	Stearoylethanolamide	C20H41NO2	1.07104	0.0990082	0.787907	0.103525	0.440016	Positive
HMDB0000734	Indoleacrylic acid	C11H9NO2	0.461858	-1.11448	0.0692732	1.15943	1.63377	Positive																									HMDB0014581	Allopurinol	C5H4N4O	1.04211	0.0595122	0.789443	0.102679	0.00579737	Positive
HMDB0000738	Indole	C8H7N	1.12815	0.173965	0.561351	0.250765	0.589814	Positive																									HMDB0032925	1-Phenyl-1,3-eicosanedione	C26H42O2	0.920342	-0.119758	0.791335	0.10164	0.0890181	Positive
HMDB0000791	Octanoylcarnitine	C15H29NO4	0.75302	-0.409241	0.640501	0.19348	0.925161	Positive																									HMDB0011130	LysoPE(18:0)	C23H48NO7P	1.04386	0.0619348	0.808203	0.0924797	0.131391	Positive
HMDB0000824	Propionylcarnitine	C10H19NO4	0.709537	-0.49505	0.222047	0.653556	1.01066	Positive																									HMDB0243889	1-Hexadecene	C16H32	0.921088	-0.118589	0.808563	0.0922861	0.092789	Positive
HMDB0000826	Pentadecanoic acid	C15H30O2	1.11151	0.152525	0.392689	0.405951	0.954845	Positive																									HMDB0002725	Nandrolone	C18H26O2	0.946561	-0.0792331	0.809058	0.0920202	0.258749	Positive
HMDB0000848	Stearoylcarnitine	C25H49NO4	1.56731	0.648288	0.0525142	1.27972	1.52213	Positive																									HMDB0000651	Decanoylcarnitine	C17H33NO4	1.07809	0.108477	0.825704	0.0831758	0.369134	Positive
HMDB0000944	Behenic acid	C22H44O2	1.08243	0.114278	0.388391	0.41073	0.8045	Positive																									HMDB0034272	Psoralen	C11H6O3	1.02438	0.0347469	0.830789	0.0805091	0.0460571	Positive
HMDB0000965	Hypotaurine	C2H7NO2S	0.920832	-0.11899	0.400145	0.397783	0.819221	Positive																									HMDB0010384	LysoPC(18:0)	C26H54NO7P	1.04821	0.0679321	0.842596	0.0743809	0.101739	Positive
HMDB0001161	4-Trimethylammoniobutanoic acid	C7H15NO2	1.0862	0.119292	0.581092	0.235755	0.500356	Positive																									HMDB0266619	PA(8:0/PGJ2)	C31H51O10P	1.12646	0.171802	0.844308	0.073499	1.10529	Positive
HMDB0001218	Coumarin	C9H6O2	0.753187	-0.40892	0.117873	0.928586	1.57154	Positive																									HMDB0000162	Proline	C5H9NO2	0.975754	-0.0354106	0.852698	0.0692049	0.276811	Positive
HMDB0001259	Succinic acid semialdehyde	C4H6O3	1.25302	0.325414	0.227164	0.643661	1.12025	Positive																									HMDB0253127	Hexadecenoylcarnitine	C23H43NO4	0.949452	-0.0748333	0.86413	0.063421	0.0453325	Positive
HMDB0001388	alpha-Linolenic acid	C18H30O2	1.07653	0.106395	0.677818	0.168887	0.555947	Positive																									HMDB0000267	Pyroglutamic acid	C5H7NO3	0.970659	-0.042964	0.866523	0.06222	0.336298	Positive
HMDB0001406	Niacinamide	C6H6N2O	0.896684	-0.157328	0.557375	0.253852	0.176465	Positive																									HMDB0062737	10-nitrooctadecenoic Acid	C18H33NO4	0.951131	-0.0722842	0.87804	0.0564857	0.180254	Positive
HMDB0001431	Pyridoxamine	C8H12N2O2	1.09062	0.125146	0.641478	0.192818	0.0348381	Positive																									HMDB0249840	Cetylmannoside	C22H44O6	1.05554	0.0779765	0.885919	0.0526062	0.302619	Positive
HMDB0001480	3-Dehydrosphinganine	C18H37NO2	1.21472	0.280628	0.350724	0.455034	0.416524	Positive																									HMDB0006547	Stearidonic acid	C18H28O2	0.94616	-0.0798432	0.888107	0.0515345	0.185129	Positive
HMDB0001488	Nicotinic acid	C6H5NO2	1.11422	0.156031	0.716553	0.144752	0.430544	Positive																									HMDB0011507	LysoPE(18:2)	C23H44NO7P	0.946204	-0.0797769	0.889355	0.0509248	0.383203	Positive
HMDB0001551	Palmitaldehyde	C16H32O	0.340846	-1.55281	0.102731	0.988297	1.37991	Positive																									HMDB0036345	3-Cyclohexyldodecane	C18H36	0.977947	-0.0321719	0.891849	0.0497085	0.199694	Positive
HMDB0002019	Phytol	C20H40O	0.134412	-2.89526	0.367336	0.434936	0.782867	Positive																									HMDB0245016	2-Aminoethyl oleate	C20H39NO2	0.972329	-0.0404832	0.893791	0.0487638	0.0593582	Positive
HMDB0002226	Adrenic acid	C22H36O2	1.19345	0.25514	0.297217	0.526926	1.37986	Positive																									HMDB0011152	LysoPE(P-16:0)	C21H44NO6P	1.0254	0.0361817	0.894496	0.0484215	0.0499515	Positive
HMDB0002231	11-Eicosenoic acid	C20H38O2	0.576551	-0.794481	0.220181	0.657221	1.16121	Positive																									HMDB0041404	2-Methylcyclododecanone	C13H24O	0.971168	-0.0422066	0.910447	0.0407455	0.130599	Positive
HMDB0002250	Dodecanoylcarnitine	C19H37NO4	0.973798	-0.0383057	0.928309	0.0323075	0.209018	Positive																									HMDB0040940	Capsiamide	C17H35NO	0.979798	-0.0294433	0.911426	0.0402785	0.318137	Positive
HMDB0002697	19-Norandrosterone	C18H28O2	1.10581	0.1451	0.350723	0.455035	0.917612	Positive																									HMDB0005049	10-Nitrolinoleic acid	C18H31NO4	1.01919	0.0274194	0.91863	0.0368596	0.333375	Positive
HMDB0002725	Nandrolone	C18H26O2	0.946561	-0.0792331	0.809058	0.0920202	0.258749	Positive																									HMDB0003426	Pantetheine	C11H22N2O4S	0.983811	-0.023547	0.925371	0.0336841	0.232465	Positive
HMDB0002815	LysoPC(18:1)	C26H52NO7P	0.88023	-0.184047	0.787495	0.103752	0.0776487	Positive																									HMDB0302524	Lupinic acid	C10H17NO2	0.983003	-0.0247317	0.92759	0.0326441	0.238004	Positive
HMDB0002823	Docosatrienoic acid	C22H38O2	1.09763	0.134389	0.558653	0.252857	1.05448	Positive																									HMDB0002250	Dodecanoylcarnitine	C19H37NO4	0.973798	-0.0383057	0.928309	0.0323075	0.209018	Positive
HMDB0003040	Arabinosylhypoxanthine	C10H12N4O5	0.750056	-0.41493	0.30732	0.51241	0.940333	Positive																									HMDB0034982	10-Epijunenol	C15H26O	1.03099	0.044034	0.931073	0.0310163	0.44399	Positive
HMDB0003229	Palmitoleic acid	C16H30O2	1.35278	0.435933	0.184029	0.735115	1.14675	Positive																									HMDB0059850	Ethyl 3-hydroxydodecanoate	C14H28O3	0.958667	-0.0608987	0.933837	0.0297289	0.226778	Positive
HMDB0003352	Menthol	C10H20O	1.33713	0.419135	0.107419	0.968917	1.54442	Positive																									HMDB0244507	13-Docosenamide	C22H43NO	1.01752	0.0250528	0.934045	0.0296323	0.00735662	Positive
HMDB0004482	2-Methoxyestrone 3-glucuronide	C25H32O9	1.41463	0.500426	0.402722	0.394995	0.650291	Positive																									HMDB0251566	Dodecanamide	C12H25NO	1.03277	0.0465224	0.934825	0.0292695	0.357878	Positive
HMDB0004487	Carvone	C10H14O	1.50528	0.590035	0.0274469	1.56151	1.76448	Positive																									HMDB0037180	Argpyrimidine	C11H18N4O3	1.00939	0.0134776	0.949821	0.0223585	0.0456676	Positive
HMDB0004610	Phytosphingosine	C18H39NO3	1.14824	0.199426	0.198175	0.702951	1.146	Positive																									HMDB0029566	Isopulegone caffeate	C19H24O4	0.992239	-0.0112406	0.957965	0.0186503	0.0942263	Positive
HMDB0004668	13-OxoODE	C18H30O3	1.17182	0.228751	0.220061	0.657456	1.34335	Positive																									HMDB0042008	Ritalinic acid	C13H17NO2	1.01887	0.026966	0.960537	0.0174858	0.134487	Positive
HMDB0004827	Proline betaine	C7H13NO2	0.3578	-1.48277	0.0965718	1.01515	1.62518	Positive																									HMDB0060055	Tetranor 12-HETE	C16H26O3	0.991264	-0.0126594	0.967628	0.0142915	0.300537	Positive
HMDB0005049	10-Nitrolinoleic acid	C18H31NO4	1.01919	0.0274194	0.91863	0.0368596	0.333375	Positive																									HMDB0060134	25,26-Trihydroxyvitamin D3	C27H44O4	1.00866	0.0124415	0.97297	0.0119005	0.518403	Positive
HMDB0005066	Tetradecanoylcarnitine	C21H41NO4	1.14998	0.201606	0.42162	0.375079	0.8815	Positive																									HMDB0029006	Phenylalanyltryptophan	C20H21N3O3	0.992211	-0.0112804	0.973518	0.0116558	0.216331	Positive
HMDB0005079	15-Deoxy-d-12,14-PGJ2	C20H28O3	1.16925	0.225588	0.201547	0.695623	1.28502	Positive																									HMDB0013272	N-Lauroylglycine	C14H27NO3	1.01444	0.0206841	0.97387	0.0114992	0.13201	Positive
HMDB0006351	Vaccenyl carnitine	C25H47NO4	1.38806	0.473069	0.0984531	1.00677	1.1722	Positive																									HMDB0302269	Pentenylbenzene	C11H14	1.00399	0.00574836	0.978407	0.00948039	0.145138	Positive
HMDB0006461	Linoelaidylcarnitine	C25H45NO4	1.08734	0.120809	0.752139	0.123702	0.847637	Positive																									HMDB0244776	17-Octadecynoic acid	C18H32O2	1.00344	0.00495898	0.982375	0.00772286	0.092175	Positive
HMDB0006547	Stearidonic acid	C18H28O2	0.94616	-0.0798432	0.888107	0.0515345	0.185129	Positive																									HMDB0010382	LysoPC(16:0)	C24H50NO7P	1.00192	0.00276027	0.982625	0.00761218	0.173803	Positive
HMDB0010347	Octanoylglucuronide	C14H24O8	0.748861	-0.41723	0.537791	0.269387	0.0782859	Positive																									HMDB0011619	Arachidyl alcohol	C20H42O	0.995175	-0.00697752	0.983754	0.00711365	0.207375	Positive
HMDB0010395	LysoPC(20:4)	C28H50NO7P	1.06717	0.0937909	0.749235	0.125382	0.294144	Positive																									HMDB0243890	1-O-Hexadecyl-sn-glycero-3-phosphocholine	C24H52NO6P	0.998189	-0.00261563	0.992559	0.00324352	0.022121	Positive
HMDB0011180	Prolylproline	C10H16N2O3	0.730855	-0.452343	0.421702	0.374995	0.720435	Positive
HMDB0011563	MG(15:0)	C18H36O4	1.14488	0.195202	0.218917	0.65972	1.14814	Positive
HMDB0011571	MG(18:4)	C21H34O4	1.41977	0.50566	0.161643	0.791443	1.41274	Positive
HMDB0011617	Adenosine 2'-phosphate	C10H14N5O7P	0.869353	-0.201986	0.55611	0.254839	0.262949	Positive
HMDB0011619	Arachidyl alcohol	C20H42O	0.995175	-0.00697752	0.983754	0.00711365	0.207375	Positive
HMDB0011626	Dodecanol	C12H26O	1.27115	0.346129	0.0262897	1.58021	1.75453	Positive
HMDB0012082	LysoSM(d18:0)	C23H51N2O5P	1.58444	0.663976	0.116223	0.934706	1.23801	Positive
HMDB0012329	4-Oxoretinol	C20H28O2	1.2355	0.3051	0.627181	0.202607	0.261502	Positive
HMDB0012815	5-Aminopentanal	C5H11NO	1.1688	0.225025	0.256892	0.59025	0.995491	Positive
HMDB0013078	Stearoylethanolamide	C20H41NO2	1.07104	0.0990082	0.787907	0.103525	0.440016	Positive
HMDB0013126	Butenylcarnitine	C11H19NO4	0.604705	-0.725697	0.240882	0.618195	0.638876	Positive
HMDB0013127	3-Hydroxybutyrylcarnitine	C11H21NO5	0.179997	-2.47396	0.200555	0.697766	0.842549	Positive
HMDB0013130	Glutarylcarnitine	C12H21NO6	0.635639	-0.65372	0.110198	0.957826	1.48623	Positive
HMDB0013166	2-Hydroxymyristoylcarnitine	C21H41NO5	0.912363	-0.13232	0.74342	0.128766	0.192636	Positive
HMDB0013272	N-Lauroylglycine	C14H27NO3	1.01444	0.0206841	0.97387	0.0114992	0.13201	Positive
HMDB0013297	Pentacosanoylglycine	C27H53NO3	1.54657	0.629076	0.217889	0.661766	1.15355	Positive
HMDB0013302	Phenylalanylphenylalanine	C18H20N2O3	1.27295	0.348172	0.532708	0.273511	0.311127	Positive
HMDB0013321	Undecanoylcarnitine	C18H35NO4	1.20578	0.269968	0.323903	0.489586	1.21191	Positive
HMDB0013326	2-Dodecenoylcarnitine	C19H35NO4	0.792628	-0.335284	0.642414	0.192185	0.555036	Positive
HMDB0013336	3-Hydroxyhexadecanoylcarnitine	C23H45NO5	1.3111	0.390783	0.275443	0.559969	0.959638	Positive
HMDB0013624	Alpha-Linolenoyl ethanolamide	C20H35NO2	1.10293	0.141341	0.320624	0.494004	0.99222	Positive
HMDB0013648	Palmitoleoylethanolamde	C18H35NO2	1.33523	0.417088	0.00639768	2.19398	2.12752	Positive
HMDB0013649	Eicosapentaenoyl Ethanolamide	C22H35NO2	1.37412	0.458505	0.313421	0.503872	0.842802	Positive
HMDB0013657	2-Arachidonyl Glycerol ether	C23H40O3	0.770849	-0.37548	0.238424	0.62265	0.753715	Positive
HMDB0013813	13-Heptadecyn-1-ol	C17H32O	1.10725	0.146975	0.2785	0.555175	1.10048	Positive
HMDB0014339	Tramadol	C16H25NO2	0.890686	-0.167012	0.734824	0.133817	0.195581	Positive
HMDB0014341	Betaxolol	C18H29NO3	0.653252	-0.614289	0.168781	0.772678	1.17998	Positive
HMDB0014410	Crotamiton	C13H17NO	0.800058	-0.321824	0.407671	0.38969	0.703927	Positive
HMDB0014520	Trihexyphenidyl	C20H31NO	1.25441	0.327011	0.543839	0.26453	0.584773	Positive
HMDB0014581	Allopurinol	C5H4N4O	1.04211	0.0595122	0.789443	0.102679	0.00579737	Positive
HMDB0014861	Methoxamine	C11H17NO3	1.06707	0.0936531	0.629633	0.200913	0.871426	Positive
HMDB0015077	Cycrimine	C19H29NO	1.33711	0.419122	0.0623246	1.20534	1.69167	Positive
HMDB0015168	Cerulenin	C12H17NO3	1.11964	0.163039	0.545358	0.263318	0.891022	Positive
HMDB0015447	Penbutolol	C18H29NO2	1.17238	0.229438	0.0308864	1.51023	1.72744	Positive
HMDB0015602	Milnacipran	C15H22N2O	0.913297	-0.130844	0.588709	0.230099	0.597514	Positive
HMDB0028835	Glycyl-Arginine	C8H17N5O3	0.831677	-0.265904	0.624033	0.204792	0.465462	Positive
HMDB0028922	Leucylalanine	C9H18N2O3	1.36655	0.450542	0.286311	0.543163	0.681283	Positive
HMDB0028928	Leucyl-Glutamate	C11H20N2O5	0.810789	-0.302602	0.508562	0.293656	0.862917	Positive
HMDB0029077	Tryptophyl-Arginine	C17H24N6O3	0.823286	-0.280534	0.434625	0.361885	0.787733	Positive
HMDB0029104	Tyrosyl-Glutamate	C14H18N2O6	0.640629	-0.642439	0.0168178	1.77423	1.95231	Positive
HMDB0029108	Tyrosyl-Isoleucine	C15H22N2O4	1.06566	0.091747	0.752657	0.123403	0.0825818	Positive
HMDB0029566	Isopulegone caffeate	C19H24O4	0.992239	-0.0112406	0.957965	0.0186503	0.0942263	Positive
HMDB0029567	Hydroxy-alpha-sanshool	C16H25NO2	1.14668	0.197467	0.595624	0.225028	0.457492	Positive
HMDB0029632	Oleyl alcohol	C18H36O	0.852689	-0.229908	0.577251	0.238635	0.625846	Positive
HMDB0029817	Ethyl salicylate	C9H10O3	0.322102	-1.63441	0.210778	0.676174	1.20183	Positive
HMDB0030319	Mukeic acid	C13H9NO3	0.790698	-0.338802	0.263352	0.579464	1.291	Positive
HMDB0030404	Armillaripin	C24H30O6	1.77212	0.825478	0.0223196	1.65131	1.45228	Positive
HMDB0030631	Rubraflavone D	C30H32O6	1.36646	0.450444	0.359291	0.444553	1.08217	Positive
HMDB0030798	Myricanone	C21H24O5	2.0896	1.06322	0.0423327	1.37332	1.6941	Positive
HMDB0030930	1-Tridecene	C13H26	0.249183	-2.00472	0.447008	0.349685	0.127183	Positive
HMDB0030944	Cystophorene	C11H18	1.42733	0.513316	0.0313729	1.50344	1.72123	Positive
HMDB0031127	5-Hexyltetrahydro-2-furanoctanoic acid	C18H34O3	1.07281	0.101396	0.603268	0.219489	0.647414	Positive
HMDB0031184	N-Isobutyl-2,4,8,10,12-tetradecapentaenamide	C18H27NO	1.43115	0.517179	0.0113151	1.94634	1.87793	Positive
HMDB0031265	1-Nonanol	C9H20O	1.25914	0.332439	0.010386	1.98355	1.89405	Positive
HMDB0031336	9-Cycloheptadecen-1-one	C17H30O	1.1747	0.232292	0.706973	0.150597	0.568435	Positive
HMDB0031604	2-Penten-1-ol	C5H10O	1.14363	0.193623	0.60588	0.217613	0.186063	Positive
HMDB0031678	Pipericine	C22H41NO	0.767607	-0.38156	0.512652	0.290177	0.611821	Positive
HMDB0031923	10,20-Dihydroxyeicosanoic acid	C20H40O4	1.16071	0.215011	0.1561	0.806597	1.25663	Positive
HMDB0032147	Geranylcitronellol	C20H36O	0.672864	-0.571614	0.157889	0.801649	1.29477	Positive
HMDB0032330	4-Hydroxy-2-butenoic acid gamma-lactone	C4H4O2	0.361533	-1.4678	0.105444	0.976978	1.67309	Positive
HMDB0032397	Methyl-delta-ionone	C14H22O	1.49564	0.58076	0.01954	1.70907	1.81063	Positive
HMDB0032575	Butylparaben	C11H14O3	0.301121	-1.73158	0.206782	0.684488	1.23959	Positive
HMDB0032599	3-(4-Hydroxyphenyl)-1-propanol	C9H12O2	1.22119	0.288285	0.535004	0.271643	1.09009	Positive
HMDB0032995	2-Undecyl-4(1H)-quinolinone N-oxide	C20H28NO2	1.15276	0.205091	0.660876	0.17988	0.440856	Positive
HMDB0033148	Artocarpetin B	C22H22O6	1.29474	0.372664	0.419003	0.377783	0.882311	Positive
HMDB0033503	Small bacteriocin	C18H31NO4	1.12922	0.17533	0.589017	0.229872	0.748067	Positive
HMDB0033529	2,3-Dihydro-3-methyl-1H-pyrrole	C5H9N	0.869955	-0.200987	0.306235	0.513946	1.10483	Positive
HMDB0034146	Octadecanamide	C18H37NO	1.21903	0.285738	0.028403	1.54664	1.64792	Positive
HMDB0034240	Styrene	C8H8	1.31562	0.395742	0.348213	0.458154	1.02656	Positive
HMDB0034272	Psoralen	C11H6O3	1.02438	0.0347469	0.830789	0.0805091	0.0460571	Positive
HMDB0034382	11,13-Octadecadien-9-ynoic acid	C18H28O2	1.14354	0.193503	0.295208	0.529872	1.13006	Positive
HMDB0034671	5,8-Megastigmadien-4-one	C13H20O	1.50058	0.585525	0.0191331	1.71821	1.82384	Positive
HMDB0034982	10-Epijunenol	C15H26O	1.03099	0.044034	0.931073	0.0310163	0.44399	Positive
HMDB0035310	Ganoderic acid I	C30H44O8	0.72384	-0.466257	0.103	0.987162	1.3476	Positive
HMDB0035601	3-Methyl-2-(2-pentenyl)-2-cyclopenten-1-one	C11H16O	1.43775	0.523814	0.037992	1.42031	1.64369	Positive
HMDB0035654	Phytal	C20H38O	1.26745	0.341924	0.264868	0.57697	1.22203	Positive
HMDB0035963	10,14,16-Octadecatrien-12-ynoic acid	C18H26O2	1.2146	0.280479	0.0343611	1.46393	1.85511	Positive
HMDB0036345	3-Cyclohexyldodecane	C18H36	0.977947	-0.0321719	0.891849	0.0497085	0.199694	Positive
HMDB0036416	beta-Spathulene	C15H22	1.34822	0.431051	0.0547977	1.26124	1.58923	Positive
HMDB0036759	Pregeijerene	C12H18	1.36003	0.443641	0.0117442	1.93018	1.93326	Positive
HMDB0036791	Isokobusone	C14H22O2	1.14137	0.190764	0.176463	0.753345	1.18241	Positive
HMDB0037012	2-Hydroxy-p-mentha-1,8-dien-6-one	C10H14O2	1.27566	0.351248	0.00532355	2.2738	2.02791	Positive
HMDB0037180	Argpyrimidine	C11H18N4O3	1.00939	0.0134776	0.949821	0.0223585	0.0456676	Positive
HMDB0037274	Maltol propionate	C9H10O4	0.908761	-0.138027	0.333752	0.476576	1.11331	Positive
HMDB0037519	2-(5,8-Tetradecadienyl)cyclobutanone	C18H30O	1.44734	0.5334	0.12039	0.919408	0.920512	Positive
HMDB0037543	2-(5-Tetradecenyl)cyclobutanone	C18H32O	1.1411	0.190431	0.39269	0.405951	0.64538	Positive
HMDB0037740	1,2-Dimethyl-4-(6-methyl-4-heptenyl)-1,3-cyclohexadiene	C16H26	1.51997	0.604044	0.0852358	1.06938	1.58554	Positive
HMDB0038108	Quinceoxepane	C12H20O	1.49855	0.583564	0.0137933	1.86033	1.86829	Positive
HMDB0038212	Humulenol II	C15H24O	0.853889	-0.22788	0.536888	0.270116	0.368213	Positive
HMDB0038588	Dioscoretine	C13H23NO3	1.16043	0.214661	0.17021	0.769014	1.38252	Positive
HMDB0038685	Muricatacin	C17H32O3	2.05691	1.04048	0.054979	1.2598	1.56958	Positive
HMDB0038909	2-Methyl-5-(8,11-pentadecadienyl)-1,3-benzenediol	C22H34O2	0.648225	-0.625432	0.473472	0.324706	0.492712	Positive
HMDB0039636	Abscisic alcohol 11-glucoside	C21H32O8	1.20747	0.271986	0.501282	0.299917	0.904901	Positive
HMDB0039827	Serratol	C20H34O	1.13709	0.185352	0.346806	0.459914	0.793358	Positive
HMDB0040338	3,5,5-Trimethyl-3-cyclohexen-1-one	C9H14O	1.32724	0.408428	0.243298	0.613861	0.493539	Positive
HMDB0040458	1,2,4-Tris(methylene)cyclohexane	C9H12	1.38127	0.465994	0.0111007	1.95465	1.88171	Positive
HMDB0040888	2,4-Heptadecanedione	C17H32O2	0.814946	-0.295223	0.297026	0.527206	0.943277	Positive
HMDB0040940	Capsiamide	C17H35NO	0.979798	-0.0294433	0.911426	0.0402785	0.318137	Positive
HMDB0041107	5-Eicosyne	C20H38	1.11199	0.153141	0.684909	0.164367	0.261743	Positive
HMDB0041249	6-Hydroxyshogaol	C17H24O4	1.75605	0.812334	0.121098	0.916863	1.15765	Positive
HMDB0041404	2-Methylcyclododecanone	C13H24O	0.971168	-0.0422066	0.910447	0.0407455	0.130599	Positive
HMDB0042008	Ritalinic acid	C13H17NO2	1.01887	0.026966	0.960537	0.0174858	0.134487	Positive
HMDB0059765	3-Indolehydracrylic acid	C11H11NO3	0.76518	-0.386129	0.221528	0.654572	1.35236	Positive
HMDB0059826	alpha-Ionene	C13H18	0.842998	-0.246399	0.48496	0.314294	0.301398	Positive
HMDB0059834	Pentylbenzene	C11H16	1.7355	0.79535	0.00711052	2.1481	1.69903	Positive
HMDB0059850	Ethyl 3-hydroxydodecanoate	C14H28O3	0.958667	-0.0608987	0.933837	0.0297289	0.226778	Positive
HMDB0059875	Carvotanacetone	C10H16O	1.83727	0.877561	0.000910638	3.04065	2.24359	Positive
HMDB0059905	Ethylbenzene	C8H10	1.35947	0.443048	0.029679	1.52755	1.72709	Positive
HMDB0059907	Tetradecane	C14H30	0.81668	-0.292157	0.470446	0.32749	0.768463	Positive
HMDB0060055	Tetranor 12-HETE	C16H26O3	0.991264	-0.0126594	0.967628	0.0142915	0.300537	Positive
HMDB0060103	9-Deoxy-delta12-PGD2	C20H32O4	1.25802	0.331149	0.117435	0.930203	1.50838	Positive
HMDB0060126	25-Hydroxyvitamin D3-26,23-lactone	C27H40O4	0.938275	-0.0919171	0.739224	0.131224	0.52174	Positive
HMDB0060127	25-Hydroxyvitamin D3-26,23-lactol	C27H42O4	1.07606	0.105758	0.744673	0.128034	0.503919	Positive
HMDB0060134	25,26-Trihydroxyvitamin D3	C27H44O4	1.00866	0.0124415	0.97297	0.0119005	0.518403	Positive
HMDB0061664	12-hydroxyicosanoic acid	C20H40O3	1.10614	0.145528	0.341502	0.466607	0.999926	Positive
HMDB0061780	1,1,2-Trimethyl-3,5-bis(1-methylethenyl)cyclohexane	C15H26	0.917149	-0.124772	0.531241	0.274709	0.547106	Positive
HMDB0061784	3-Allyl-1-cyclohexene	C9H14	1.20473	0.268712	0.167733	0.775382	1.34612	Positive
HMDB0061889	1,3,5-Heptatriene	C7H10	1.46168	0.547628	0.0186429	1.72949	1.80038	Positive
HMDB0062555	hydroxyisovaleroyl carnitine	C12H23NO5	1.21697	0.283288	0.616049	0.210385	0.8955	Positive
HMDB0062656	Linoleamide	C18H33NO	1.32124	0.40189	0.105099	0.978402	1.53211	Positive
HMDB0062669	11-nitro-1-undecene	C11H21NO2	1.19064	0.251736	0.36898	0.432997	0.990901	Positive
HMDB0062737	10-nitrooctadecenoic Acid	C18H33NO4	0.951131	-0.0722842	0.87804	0.0564857	0.180254	Positive
HMDB0072839	MG(19:0)	C22H44O4	1.13082	0.177375	0.243716	0.613115	1.16752	Positive
HMDB0072871	MG(21:0/0:0)	C24H48O4	1.08927	0.123367	0.407683	0.389677	0.65458	Positive
HMDB0094771	6-hydroxyoct-6-enoylglycine	C10H17NO4	1.12772	0.173408	0.736653	0.132737	0.473079	Positive
HMDB0240601	LysoPG(16:0)	C22H45O9P	0.761823	-0.392473	0.365179	0.437495	0.828359	Positive
HMDB0241310	Tridec-5-enoylcarnitine	C20H37NO4	0.812868	-0.298907	0.490486	0.309374	0.146406	Positive
HMDB0242058	N-Myristoyl Proline	C19H35NO3	0.409636	-1.28758	0.0901007	1.04527	1.33257	Positive
HMDB0242060	N-Myristoyl Threonine	C18H35NO4	1.59186	0.67071	0.0684888	1.16438	1.23483	Positive
HMDB0242181	Hexadecasphingosine	C16H33NO2	0.858316	-0.220419	0.311395	0.506688	0.893947	Positive
HMDB0242729	1,2-O-Isopropylideneglucofuranose	C9H16O6	1.30071	0.379297	0.520962	0.283194	0.730888	Positive
HMDB0243577	2,4-Heptadienal	C7H10O	1.41415	0.499934	0.105748	0.975729	0.901356	Positive
HMDB0243822	1-Aminocyclohexanecarboxylic acid	C7H13NO2	0.557632	-0.842614	0.0623637	1.20507	1.53633	Positive
HMDB0243889	1-Hexadecene	C16H32	0.921088	-0.118589	0.808563	0.0922861	0.092789	Positive
HMDB0243937	1-Methylcyclohexane-1,2-dicarboxylic acid	C9H14O4	0.781712	-0.355292	0.443229	0.353372	0.512386	Positive
HMDB0243997	1-Phytene	C20H40	1.15732	0.210794	0.549472	0.260054	0.520429	Positive
HMDB0244070	1,2-Didecanoyl-sn-glycero-3-phosphocholine	C28H56NO8P	0.749267	-0.416449	0.576653	0.239085	0.149195	Positive
HMDB0244120	1,2,3,4-Tetrahydronaphthalene	C10H12	1.26334	0.337243	0.130556	0.884202	1.25635	Positive
HMDB0244390	9-Octadecen-1-amine	C18H37N	0.817052	-0.2915	0.552514	0.257656	0.700665	Positive
HMDB0244507	13-Docosenamide	C22H43NO	1.01752	0.0250528	0.934045	0.0296323	0.00735662	Positive
HMDB0244776	17-Octadecynoic acid	C18H32O2	1.00344	0.00495898	0.982375	0.00772286	0.092175	Positive
HMDB0245016	2-Aminoethyl oleate	C20H39NO2	0.972329	-0.0404832	0.893791	0.0487638	0.0593582	Positive
HMDB0245091	2-Cyclooctyl-2-hydroxyethylamine	C10H21NO	1.11605	0.158406	0.237175	0.624931	1.04194	Positive
HMDB0245914	3-Ketosphingosine	C18H35NO2	0.560975	-0.833991	0.401032	0.396821	0.619146	Positive
HMDB0246097	3'-Hydroxyamobarbital	C11H18N2O4	0.71917	-0.475595	0.244109	0.612416	1.03214	Positive
HMDB0246494	4-Methoxyamphetamine	C10H15NO	1.18345	0.242999	0.15961	0.796941	1.00848	Positive
HMDB0246518	4-Methylstyrene	C9H10	1.13524	0.182993	0.303413	0.517966	0.82831	Positive
HMDB0246955	2,2,3,3-Tetramethylcyclopropanecarboxamide	C8H15NO	1.44549	0.531561	0.0369387	1.43252	1.74177	Positive
HMDB0247035	6-Aminoquinoline	C9H8N2	1.44797	0.534037	0.434927	0.361584	0.426753	Positive
HMDB0247498	Butyryl trihexyl citrate	C28H50O8	0.871143	-0.199019	0.662237	0.178987	0.397039	Positive
HMDB0248273	Amafolone	C19H31NO2	0.303607	-1.71972	0.274299	0.561775	1.24479	Positive
HMDB0248559	Arachidoyl Ethanolamide	C22H45NO2	2.00818	1.00589	0.0126316	1.89854	2.15418	Positive
HMDB0249513	N-Acetylsphinganine	C20H41NO3	0.536281	-0.898938	0.392915	0.405701	0.000562543	Positive
HMDB0249840	Cetylmannoside	C22H44O6	1.05554	0.0779765	0.885919	0.0526062	0.302619	Positive
HMDB0250231	Cicaprost	C22H30O5	1.13384	0.181216	0.376673	0.424035	0.722064	Positive
HMDB0250853	Dansylsarcosine	C15H18N2O4S	0.910227	-0.135702	0.646504	0.189429	0.293618	Positive
HMDB0251324	Dihydroperillic acid	C10H16O2	1.12775	0.173442	0.327872	0.484296	1.24245	Positive
HMDB0251502	1,3,5-Hexatriene	C6H8	1.46436	0.550273	0.0131601	1.88074	1.86907	Positive
HMDB0251566	Dodecanamide	C12H25NO	1.03277	0.0465224	0.934825	0.0292695	0.357878	Positive
HMDB0251571	Dodecylamine	C12H27N	1.11475	0.156716	0.448695	0.348049	0.8623	Positive
HMDB0251572	Dodecylbenzene	C18H30	1.47702	0.562688	0.206836	0.684374	0.995961	Positive
HMDB0251781	Emulphor	C20H40O2	2.39383	1.25932	0.00429689	2.36685	1.96292	Positive
HMDB0252120	Etozolin	C13H20N2O3S	1.03385	0.0480229	0.646434	0.189476	0.628619	Positive
HMDB0253127	Hexadecenoylcarnitine	C23H43NO4	0.949452	-0.0748333	0.86413	0.063421	0.0453325	Positive
HMDB0253664	Isonipecotic acid	C6H11NO2	0.791486	-0.337365	0.282228	0.5494	1.17952	Positive
HMDB0254257	Lykurim	C10H24N2O8S2	0.546481	-0.871757	0.0228661	1.64081	2.12991	Positive
HMDB0255213	N-OCTANOYLHOMOSERINE LACTONE	C12H21NO3	0.661356	-0.596501	0.171843	0.764868	1.10876	Positive
HMDB0255266	N,N-Dimethyloctadecylamine	C20H43N	0.249737	-2.00152	0.171265	0.766331	1.18695	Positive
HMDB0255970	Oxazine	C4H5NO	0.882461	-0.180395	0.229894	0.638472	1.26037	Positive
HMDB0257238	RIOPROSTIL	C21H38O4	1.33787	0.419939	0.155924	0.807086	1.35901	Positive
HMDB0258420	sphingosylphosphorylcholine	C23H49N2O5P	0.783129	-0.352677	0.0612966	1.21256	1.33848	Positive
HMDB0258433	Spisulosine	C18H39NO	1.37817	0.462758	0.224296	0.649179	1.2929	Positive
HMDB0259756	Valpromide	C8H17NO	1.06401	0.0895055	0.700771	0.154424	0.405223	Positive
HMDB0260463	MG(20:3-O(8,9))	C23H38O5	1.47717	0.562834	0.0221011	1.65559	1.88264	Positive
HMDB0260512	MG(20:3(6,8,11)-OH(5))	C23H40O5	0.694081	-0.526825	0.32589	0.48693	0.776985	Positive
HMDB0266619	PA(8:0/PGJ2)	C31H51O10P	1.12646	0.171802	0.844308	0.073499	1.10529	Positive
HMDB0266633	PA(8:0/20:4+=O(5))	C31H51O9P	1.52684	0.610549	0.177827	0.750003	1.15662	Positive
HMDB0301805	3-Oxo-2-(2-entenyl)cyclopentaneoctanoic acid	C18H30O3	1.05425	0.0762114	0.679069	0.168086	0.615085	Positive
HMDB0301955	Arctiol	C16H28O	1.4955	0.580632	0.0867782	1.06159	1.5984	Positive
HMDB0302269	Pentenylbenzene	C11H14	1.00399	0.00574836	0.978407	0.00948039	0.145138	Positive
HMDB0302335	Psilostachyin	C15H20O5	1.13126	0.177931	0.379572	0.420706	0.723559	Positive
HMDB0302524	Lupinic acid	C10H17NO2	0.983003	-0.0247317	0.92759	0.0326441	0.238004	Positive
HMDB0302622	Dodecatrienoic acid	C12H18O2	1.10024	0.137814	0.131871	0.879849	1.31525	Positive
HMDB0302963	22-Hydroxydocosanoic acid	C22H44O3	1.07574	0.105325	0.522079	0.282264	0.54983	Positive
HMDB0302964	24-Hydroxytetracosanoic acid	C24H48O3	1.03755	0.0531836	0.740284	0.130601	0.337719	Positive
HMDB0303223	4,8-Dimethyl-3,7-nonadien-2-one	C11H18O	1.08249	0.11435	0.400534	0.397361	0.706239	Positive
HMDB0303271	Polyglycerol esters of fatty acids	C24H48O6	1.24864	0.320362	0.272903	0.563991	1.22864	Positive
HMDB0303749	7-Epi-12-hydroxyjasmonic acid	C12H18O4	0.9366	-0.0944955	0.673997	0.171342	0.104975	Positive
HMDB0304044	2,5-diamino-6-(5-phosphoribosylamino)pyrimidin-4(3H)-one	C9H16N5O8P	0.928594	-0.10688	0.702148	0.153571	0.0809996	Positive
HMDB0304063	2-carboxyxylonolactone	C6H7O7-	0.950977	-0.0725177	0.575642	0.239848	0.807873	Positive
HMDB0304813	Xestoaminol C	C14H31NO	0.526152	-0.92645	0.293765	0.532	0.691068	Positive

## Sheet: Table S2. Metabolites on Day 7
Table S2A: Total detected metabolites (n=466) between high motile (HM) and low motile (LM) sample groups on Day 7.											Table S2B: Most influential metabolites on Day 7 (n=24)											Table 2C: Total detected metabolites on the negative ion mode (ESI-: n=191)											Table 2D: Total detected metabolites on the positive ion mode (ESI+: n=275)											Table 2E: Venn diagram distribution of all detected metabolites between the negative and positive ion mode
	A total of 442 unique metabolites were identified, with 167 in negative ion mode (ESI-) and 251 in positive ion mode (ESI+). Additionally, 24 metabolites were common to both modes. (see Table 2E)											These metabolites are filtered on P < 0.05 (T-test)and VIP ≥ 2.0											Metabolites are filtered on P (T-test) < 0.05.											Metabolites are filtered on P (T-test) < 0.05.											The analysis revealed 24 shared metabolites between the two detection modes, representing 5% of the total uniquely detected metabolites (442)
	Acronyms: FC = Fold change; ESI: Electon Spray Ionisation indicating the Ion mode approach: negative (ESI-) or positive (ESI+); VIP: Variable Importance Projection
HMDB_ID	Compound_name	Chemical Formula	FC(HM-D7/LM-D7)	Log2(FC)	T-Test	Log10(P_value)	VIP	ESI	ESI-&ESI+		HMDB_ID	Compound_name	Chemical Formula	FC(HM-D7/LM-D7)	Log2(FC)	T-Test	Log10(P_value)	VIP	ESI	ESI-&ESI+		HMDB_ID	Compound_name	Chemical Formula	FC(HM-D7/LM-D7)	Log2(FC)	T-Test	Log10(P_value)	VIP	ESI	ESI-&ESI+		HMDB_ID	Compound_name	Chemical Formula	FC(HM-D7/LM-D7)	Log2(FC)	T-Test	Log10(P_value)	VIP	ESI	ESI-&ESI+		Names	total	elements
HMDB0003355	5-Aminopentanoic acid	C5H11NO2	1.48949	0.57482	0.169628	0.770502	1.13746	Negative	Shared		HMDB0251781	Emulphor	C20H40O2	2.21171	1.14516	9.71675e-05	4.01248	2.53597	Positive			HMDB0062549	2-Hydroxystearic acid	C18H36O3	26.8913	4.74907	0.000135928	3.86669	2.1698	Negative			HMDB0251781	Emulphor	C20H40O2	2.21171	1.14516	9.71675e-05	4.01248	2.53597	Positive			Day7_ESI+ Day7_ESI-	24	HMDB0302123 HMDB0010404 HMDB0061691 HMDB0010382 HMDB0010407 HMDB0028910 HMDB0029006 HMDB0013034 HMDB0010384 HMDB0011517 HMDB0011526 HMDB0011507 HMDB0011152 HMDB0038057 HMDB0010393 HMDB0010402 HMDB0003426 HMDB0011525 HMDB0011503 HMDB0032925 HMDB0243890 HMDB0252449 HMDB0003355 HMDB0011130
HMDB0003426	Pantetheine	C11H22N2O4S	0.972549	-0.0401575	0.911128	0.0404206	0.217998	Negative	Shared		HMDB0041249	6-Hydroxyshogaol	C17H24O4	4.49441	2.16813	0.000204597	3.6891	2.45159	Positive			HMDB0116636	PG(a-13:0/a-13:0)	C32H63O10P	9.41555	3.23504	3.10247e-05	4.50829	2.10481	Negative			HMDB0041249	6-Hydroxyshogaol	C17H24O4	4.49441	2.16813	0.000204597	3.6891	2.45159	Positive			Day7_ESI-	167	HMDB0039960 HMDB0000517 HMDB0000935 HMDB0028903 HMDB0029091 HMDB0010720 HMDB0038674 HMDB0029043 HMDB0033183 HMDB0000353 HMDB0000191 HMDB0011519 HMDB0000161 HMDB0031609 HMDB0246561 HMDB0009708 HMDB0250987 HMDB0062549 HMDB0249529 HMDB0001341 HMDB0244373 HMDB0013243 HMDB0061043 HMDB0002183 HMDB0006236 HMDB0039720 HMDB0000134 HMDB0275026 HMDB0029384 HMDB0255129 HMDB0001090 HMDB0250147 HMDB0028830 HMD…
HMDB0010382	LysoPC(16:0)	C24H50NO7P	0.655052	-0.610319	0.0740971	1.1302	1.22731	Negative	Shared		HMDB0248559	Arachidoyl Ethanolamide	C22H45NO2	1.96314	0.973165	0.000666247	3.17636	2.31513	Positive			HMDB0011517	LysoPE(20:4)	C25H44NO7P	8.1406	3.02514	7.54218e-05	4.1225	2.10052	Negative	Shared		HMDB0248559	Arachidoyl Ethanolamide	C22H45NO2	1.96314	0.973165	0.000666247	3.17636	2.31513	Positive			Day7_ESI+	251	HMDB0243889 HMDB0003229 HMDB0006461 HMDB0060134 HMDB0059850 HMDB0011180 HMDB0041107 HMDB0013297 HMDB0032575 HMDB0072871 HMDB0013321 HMDB0006547 HMDB0037180 HMDB0001161 HMDB0029632 HMDB0245091 HMDB0000826 HMDB0013302 HMDB0032995 HMDB0013648 HMDB0000220 HMDB0244390 HMDB0031265 HMDB0040458 HMDB0246097 HMDB0251324 HMDB0032599 HMDB0304063 HMDB0002725 HMDB0260512 HMDB0034272 HMDB0038212 HMDB0037274 HMD…
HMDB0010384	LysoPC(18:0)	C26H54NO7P	0.810848	-0.302496	0.433981	0.36253	0.700925	Negative	Shared		HMDB0251779	Succinic acid, sulfo-, 1,4-dioctyl ester	C20H38O7S	67.7258	6.08163	0.130592	0.884083	2.22539	Negative			HMDB0028831	Glutamyltyrosine	C14H18N2O6	7.93482	2.9882	3.27875e-05	4.48429	2.08012	Negative			HMDB0000824	Propionylcarnitine	C10H19NO4	0.569864	-0.811309	0.00598402	2.22301	2.01261	Positive
HMDB0010393	LysoPC(20:3)	C28H52NO7P	5.36191	2.42275	0.00406629	2.3908	2.05306	Negative	Shared		HMDB0062549	2-Hydroxystearic acid	C18H36O3	26.8913	4.74907	0.000135928	3.86669	2.1698	Negative			HMDB0010404	LysoPC(22:6)	C30H50NO7P	5.28449	2.40176	0.00119261	2.9235	2.071	Negative	Shared		HMDB0000791	Octanoylcarnitine	C15H29NO4	0.428312	-1.22326	0.00728984	2.13728	2.11682	Positive
HMDB0010402	LysoPC(22:5)	C30H52NO7P	1.0795	0.110361	0.773417	0.111586	0.0766775	Negative	Shared		HMDB0001406	Niacinamide	C6H6N2O	0.492822	-1.02086	0.0115104	1.93891	2.15665	Positive			HMDB0000806	Myristic acid	C14H28O2	5.03118	2.3309	0.00249697	2.60259	2.05788	Negative			HMDB0266619	PA(8:0/PGJ2)	C31H51O10P	3.14997	1.65534	0.00887771	2.0517	2.02257	Positive
HMDB0010404	LysoPC(22:6)	C30H50NO7P	5.28449	2.40176	0.00119261	2.9235	2.071	Negative	Shared		HMDB0000791	Octanoylcarnitine	C15H29NO4	0.428312	-1.22326	0.00728984	2.13728	2.11682	Positive			HMDB0010393	LysoPC(20:3)	C28H52NO7P	5.36191	2.42275	0.00406629	2.3908	2.05306	Negative	Shared		HMDB0266633	PA(8:0/20:4+=O(5))	C31H51O9P	3.38038	1.75719	0.00994764	2.00228	2.07245	Positive			List names	number of elements	number of unique elements
HMDB0010407	LysoPC(P-16:0)	C24H50NO6P	1.06962	0.0971013	0.795387	0.0994216	0.226769	Negative	Shared		HMDB0116636	PG(a-13:0/a-13:0)	C32H63O10P	9.41555	3.23504	3.10247e-05	4.50829	2.10481	Negative			HMDB0015353	Budesonide	C25H34O6	106.961	6.74095	0.0268977	1.57028	2.03702	Negative			HMDB0001406	Niacinamide	C6H6N2O	0.492822	-1.02086	0.0115104	1.93891	2.15665	Positive			Day7_ESI+	275	275
HMDB0011130	LysoPE(18:0)	C23H48NO7P	1.09714	0.133742	0.52131	0.282904	0.528818	Negative	Shared		HMDB0255266	N,N-Dimethyloctadecylamine	C20H43N	0.0203778	-5.61686	0.0413417	1.38361	2.10308	Positive			HMDB0002833	Testosterone sulfate	C19H28O5S	8.89086	3.15232	0.0452603	1.34428	1.97802	Negative			HMDB0000651	Decanoylcarnitine	C17H33NO4	0.554444	-0.850885	0.0138066	1.85991	2.07402	Positive			Day7_ESI-	191	191
HMDB0011152	LysoPE(P-16:0)	C21H44NO6P	1.00712	0.0102303	0.970521	0.0129952	0.0899443	Negative	Shared		HMDB0011517	LysoPE(20:4)	C25H44NO7P	8.1406	3.02514	7.54218e-05	4.1225	2.10052	Negative	Shared		HMDB0001227	5-Thymidylic acid	C10H15N2O8P	5.62353	2.49148	0.000998894	3.00048	1.94637	Negative			HMDB0032575	Butylparaben	C11H14O3	0.214429	-2.22143	0.0295789	1.52902	2.05849	Positive			Overall number of unique elements		442
HMDB0011503	LysoPE(16:0)	C21H44NO7P	1.01066	0.0152997	0.934991	0.0291925	0.158246	Negative	Shared		HMDB0028831	Glutamyltyrosine	C14H18N2O6	7.93482	2.9882	3.27875e-05	4.48429	2.08012	Negative			HMDB0000139	Glyceric acid	C3H6O4	9.29678	3.21673	0.000795847	3.09917	1.94196	Negative			HMDB0029817	Ethyl salicylate	C9H10O3	0.222561	-2.16773	0.0303639	1.51764	2.04719	Positive
HMDB0011507	LysoPE(18:2)	C23H44NO7P	0.59714	-0.743858	0.16012	0.795553	0.903464	Negative	Shared		HMDB0000651	Decanoylcarnitine	C17H33NO4	0.554444	-0.850885	0.0138066	1.85991	2.07402	Positive			HMDB0011526	LysoPE(22:6)	C27H44NO7P	3.66453	1.87363	0.00458143	2.339	1.8612	Negative	Shared		HMDB0034240	Styrene	C8H8	2.4391	1.28635	0.0304459	1.51647	2.00205	Positive
HMDB0011517	LysoPE(20:4)	C25H44NO7P	8.1406	3.02514	7.54218e-05	4.1225	2.10052	Negative	Shared		HMDB0266633	PA(8:0/20:4+=O(5))	C31H51O9P	3.38038	1.75719	0.00994764	2.00228	2.07245	Positive			HMDB0011516	LysoPE(20:3)	C25H46NO7P	3.61361	1.85344	0.00560976	2.25106	1.83516	Negative			HMDB0255266	N,N-Dimethyloctadecylamine	C20H43N	0.0203778	-5.61686	0.0413417	1.38361	2.10308	Positive
HMDB0011525	LysoPE(22:5)	C27H46NO7P	1.17336	0.23065	0.498596	0.302251	0.496439	Negative	Shared		HMDB0010404	LysoPC(22:6)	C30H50NO7P	5.28449	2.40176	0.00119261	2.9235	2.071	Negative	Shared		HMDB0000292	Xanthine	C5H4N4O2	3.49928	1.80706	0.00830631	2.08059	1.9178	Negative			HMDB0030631	Rubraflavone D	C30H32O6	2.65032	1.40616	0.0491033	1.30889	2.0058	Positive
HMDB0011526	LysoPE(22:6)	C27H44NO7P	3.66453	1.87363	0.00458143	2.339	1.8612	Negative	Shared		HMDB0032575	Butylparaben	C11H14O3	0.214429	-2.22143	0.0295789	1.52902	2.05849	Positive			HMDB0258432	Spiroxamine	C18H35NO2	1.27772	0.353574	0.00901005	2.04527	1.73242	Negative			HMDB0031604	2-Penten-1-ol	C5H10O	1.721	0.783247	0.015321	1.81471	1.94492	Positive
HMDB0013034	Palmitoylglycine	C18H35NO3	3.22916	1.69116	0.0102924	1.98748	1.77836	Negative	Shared		HMDB0000806	Myristic acid	C14H28O2	5.03118	2.3309	0.00249697	2.60259	2.05788	Negative			HMDB0001090	5-Diphosphomevalonic acid	C6H14O10P2	1.75916	0.814883	0.00977071	2.01007	1.80466	Negative			HMDB0000162	Proline	C5H9NO2	1.24107	0.311583	0.015388	1.81282	1.89299	Positive
HMDB0028910	Isoleucyl-Isoleucine	C12H24N2O3	0.780386	-0.35774	0.4638	0.33367	0.38777	Negative	Shared		HMDB0010393	LysoPC(20:3)	C28H52NO7P	5.36191	2.42275	0.00406629	2.3908	2.05306	Negative	Shared		HMDB0013034	Palmitoylglycine	C18H35NO3	3.22916	1.69116	0.0102924	1.98748	1.77836	Negative	Shared		HMDB0002823	Docosatrienoic acid	C22H38O2	1.32661	0.407741	0.0257428	1.58934	1.80093	Positive
HMDB0029006	Phenylalanyltryptophan	C20H21N3O3	0.902039	-0.148738	0.792136	0.1012	0.464746	Negative	Shared		HMDB0029817	Ethyl salicylate	C9H10O3	0.222561	-2.16773	0.0303639	1.51764	2.04719	Positive			HMDB0011505	LysoPE(18:1)	C23H46NO7P	2.39937	1.26265	0.0105075	1.9785	1.56599	Negative			HMDB0035963	10,14,16-Octadecatrien-12-ynoic acid	C18H26O2	1.16167	0.216196	0.0259257	1.58627	1.84468	Positive
HMDB0032925	1-Phenyl-1,3-eicosanedione	C26H42O2	3.50246	1.80837	0.0199743	1.69953	1.69491	Negative	Shared		HMDB0015353	Budesonide	C25H34O6	106.961	6.74095	0.0268977	1.57028	2.03702	Negative			HMDB0011478	LysoPE(18:3)	C23H42NO7P	2.15504	1.10771	0.0107476	1.96869	1.59232	Negative			HMDB0012329	4-Oxoretinol	C20H28O2	2.2462	1.16749	0.0288939	1.53919	1.61623	Positive
HMDB0038057	Dehydrophytosphingosine	C18H37NO3	1.28525	0.362045	0.0193445	1.71344	1.61865	Negative	Shared		HMDB0266619	PA(8:0/PGJ2)	C31H51O10P	3.14997	1.65534	0.00887771	2.0517	2.02257	Positive			HMDB0000444	3-Furoic acid	C5H4O3	7.59754	2.92553	0.013799	1.86015	1.88352	Negative			HMDB0005049	10-Nitrolinoleic acid	C18H31NO4	1.24575	0.317017	0.0303525	1.51781	1.78868	Positive
HMDB0061691	1-Heptadecanoylglycerophosphoethanolamine	C22H46NO7P	0.86151	-0.21506	0.304885	0.515864	0.735408	Negative	Shared		HMDB0000824	Propionylcarnitine	C10H19NO4	0.569864	-0.811309	0.00598402	2.22301	2.01261	Positive			HMDB0032523	Succinic anhydride	C4H4O3	0.409063	-1.2896	0.0155867	1.80725	1.70846	Negative			HMDB0013321	Undecanoylcarnitine	C18H35NO4	1.36857	0.452674	0.0330308	1.48108	1.71109	Positive
HMDB0243890	1-O-Hexadecyl-sn-glycero-3-phosphocholine	C24H52NO6P	0.911073	-0.134361	0.717076	0.144435	0.644744	Negative	Shared		HMDB0030631	Rubraflavone D	C30H32O6	2.65032	1.40616	0.0491033	1.30889	2.0058	Positive			HMDB0001202	dCMP	C9H14N3O7P	2.66117	1.41206	0.0163244	1.78716	1.34822	Negative			HMDB0258420	sphingosylphosphorylcholine	C23H49N2O5P	0.606518	-0.721379	0.0381525	1.41848	1.35572	Positive
HMDB0252449	Formycin b	C10H12N4O5	0.689232	-0.536938	0.207486	0.683012	1.01493	Negative	Shared		HMDB0034240	Styrene	C8H8	2.4391	1.28635	0.0304459	1.51647	2.00205	Positive			HMDB0015239	Methyprylon	C10H17NO2	1.56212	0.643502	0.0166003	1.77988	1.67588	Negative			HMDB0038588	Dioscoretine	C13H23NO3	1.15091	0.202776	0.0401726	1.39607	1.69245	Positive
HMDB0302123	4',5'-Dihydropsoralen	C11H8O3	1.57531	0.655632	0.114544	0.941028	1.06252	Negative	Shared		HMDB0002833	Testosterone sulfate	C19H28O5S	8.89086	3.15232	0.0452603	1.34428	1.97802	Negative			HMDB0038057	Dehydrophytosphingosine	C18H37NO3	1.28525	0.362045	0.0193445	1.71344	1.61865	Negative	Shared		HMDB0003229	Palmitoleic acid	C16H30O2	1.18208	0.241331	0.0417168	1.37969	1.77829	Positive
HMDB0000068	Epinephrine	C9H13NO3	1.2871	0.364128	0.436145	0.360369	0.691489	Negative														HMDB0032925	1-Phenyl-1,3-eicosanedione	C26H42O2	3.50246	1.80837	0.0199743	1.69953	1.69491	Negative	Shared		HMDB0013078	Stearoylethanolamide	C20H41NO2	1.5195	0.603593	0.0427875	1.36868	1.83121	Positive
HMDB0000094	Citric acid	C6H8O7	0.660327	-0.598747	0.22104	0.655529	0.888731	Negative														HMDB0002366	Tiglylcarnitine	C12H21NO4	1.33927	0.421451	0.020242	1.69375	1.6311	Negative			HMDB0060103	9-Deoxy-delta12-PGD2	C20H32O4	1.33948	0.421669	0.0434033	1.36248	1.54153	Positive
HMDB0000112	gamma-Aminobutyric acid	C4H9NO2	1.11479	0.156778	0.628111	0.201964	0.619082	Negative														HMDB0005015	Gabapentin	C9H17NO2	1.42897	0.514979	0.0269918	1.56877	1.64031	Negative			HMDB0034382	11,13-Octadecadien-9-ynoic acid	C18H28O2	1.23591	0.305574	0.0451864	1.34499	1.52486	Positive
HMDB0000133	Guanosine	C10H13N5O5	0.618973	-0.692052	0.155929	0.807073	1.18735	Negative														HMDB0028684	Alanylcysteine	C6H12N2O3S	2.89715	1.53464	0.0358235	1.44583	1.57252	Negative			HMDB0060055	Tetranor 12-HETE	C16H26O3	1.73414	0.794223	0.0496896	1.30373	1.76171	Positive
HMDB0000134	Fumaric acid	C4H4O4	0.719505	-0.474923	0.200219	0.698495	0.993867	Negative														HMDB0033952	Gyromitrin	C4H8N2O	1.51027	0.594809	0.0446659	1.35002	1.40442	Negative			HMDB0039636	Abscisic alcohol 11-glucoside	C21H32O8	2.2255	1.15413	0.0509021	1.29326	1.93944	Positive
HMDB0000139	Glyceric acid	C3H6O4	9.29678	3.21673	0.000795847	3.09917	1.94196	Negative														HMDB0006322	Tetracosapentaenoic acid (24:5n-6)	C24H38O2	3.30325	1.72389	0.0467311	1.33039	1.87822	Negative			HMDB0033148	Artocarpetin B	C22H22O6	2.3593	1.23836	0.0519087	1.28476	1.94528	Positive
HMDB0000158	Tyrosine	C9H11NO3	0.962463	-0.0551965	0.895248	0.0480569	0.121469	Negative														HMDB0013248	Monoethylhexyl phthalic acid	C16H22O4	0.423616	-1.23917	0.048754	1.31199	1.5228	Negative			HMDB0013649	Eicosapentaenoyl Ethanolamide	C22H35NO2	2.00942	1.00678	0.05256	1.27935	1.88222	Positive
HMDB0000161	Alanine	C3H7NO2	1.46829	0.554133	0.221753	0.654131	1.07055	Negative														HMDB0000832	Capryloylglycine	C10H19NO3	1.29224	0.369874	0.0505861	1.29597	1.38177	Negative			HMDB0000086	Glycerophosphocholine	C8H20NO6P	0.82395	-0.279371	0.0552367	1.25777	1.68695	Positive
HMDB0000190	Lactic acid	C3H6O3	1.39495	0.480213	0.0731601	1.13573	1.35569	Negative														HMDB0251802	Endothion	C9H13O6PS	0.675233	-0.566542	0.0506054	1.2958	1.37906	Negative			HMDB0250853	Dansylsarcosine	C15H18N2O4S	0.676877	-0.563034	0.0557273	1.25393	1.53396	Positive
HMDB0000191	Aspartic acid	C4H7NO4	1.30816	0.387535	0.158458	0.800086	1.15545	Negative														HMDB0000353	3b,15b,17a-Trihydroxy-pregnenone	C21H32O4	1.44897	0.535031	0.059028	1.22894	1.55575	Negative			HMDB0028922	Leucylalanine	C9H18N2O3	1.20621	0.270477	0.0566596	1.24673	1.56067	Positive
HMDB0000195	Inosine	C10H12N4O5	0.791876	-0.336654	0.662532	0.178793	0.678899	Negative														HMDB0029384	4-Hydroxycitrulline	C6H13N3O4	1.77795	0.830218	0.0593777	1.22638	1.31116	Negative			HMDB0037543	2-(5-Tetradecenyl)cyclobutanone	C18H32O	1.22024	0.28716	0.0587326	1.23112	1.5071	Positive
HMDB0000243	Pyruvic acid	C3H4O3	0.704616	-0.50509	0.0609318	1.21516	1.27649	Negative														HMDB0241926	N-Palmitoyl Histidine	C22H39N3O3	1.28245	0.358898	0.0594692	1.22571	1.42299	Negative			HMDB0013034	Palmitoylglycine	C18H35NO3	1.2597	0.33308	0.0622551	1.20583	1.54638	Positive	Shared
HMDB0000250	Pyrophosphate	H4O7P2	1.10924	0.149577	0.361866	0.441452	0.787157	Negative														HMDB0000243	Pyruvic acid	C3H4O3	0.704616	-0.50509	0.0609318	1.21516	1.27649	Negative			HMDB0034146	Octadecanamide	C18H37NO	1.21911	0.285824	0.063357	1.19821	1.67303	Positive
HMDB0000251	Taurine	C2H7NO3S	0.79033	-0.339473	0.211091	0.67553	0.824688	Negative														HMDB0000625	Gluconic acid	C6H12O7	3.43543	1.78049	0.0619351	1.20806	1.53304	Negative			HMDB0033503	Small bacteriocin	C18H31NO4	1.25787	0.330985	0.0643409	1.19151	1.55242	Positive
HMDB0000254	Succinic acid	C4H6O4	1.49992	0.584886	0.202472	0.693635	1.10403	Negative														HMDB0032549	N-Undecylbenzenesulfonic acid	C17H28O3S	2.0653	1.04635	0.0702137	1.15358	1.51448	Negative			HMDB0301955	Arctiol	C16H28O	1.73454	0.794554	0.06516	1.18602	1.80073	Positive
HMDB0000272	Phosphoserine	C3H8NO6P	1.00823	0.0118248	0.976518	0.0103197	0.133325	Negative														HMDB0000190	Lactic acid	C3H6O3	1.39495	0.480213	0.0731601	1.13573	1.35569	Negative			HMDB0257238	RIOPROSTIL	C21H38O4	1.13521	0.182961	0.072501	1.13966	1.52016	Positive
HMDB0000289	Uric acid	C5H4N4O3	1.29268	0.37036	0.101798	0.992262	1.19263	Negative														HMDB0010382	LysoPC(16:0)	C24H50NO7P	0.655052	-0.610319	0.0740971	1.1302	1.22731	Negative	Shared		HMDB0304813	Xestoaminol C	C14H31NO	0.299178	-1.74092	0.0755172	1.12195	1.37086	Positive
HMDB0000292	Xanthine	C5H4N4O2	3.49928	1.80706	0.00830631	2.08059	1.9178	Negative														HMDB0032603	2-Hydroxy-4-methylbenzaldehyde	C8H8O2	2.02484	1.01781	0.0842513	1.07442	1.12369	Negative			HMDB0012082	LysoSM(d18:0)	C23H51N2O5P	2.23273	1.15881	0.075938	1.11954	1.89459	Positive
HMDB0000295	Uridine 5'-diphosphate	C9H14N2O12P2	0.658643	-0.602431	0.436854	0.359663	0.944322	Negative														HMDB0031210	Zymonic acid	C6H6O5	1.50909	0.593679	0.0944367	1.02486	1.2462	Negative			HMDB0001388	alpha-Linolenic acid	C18H30O2	1.23286	0.302005	0.0768178	1.11454	1.51887	Positive
HMDB0000353	3b,15b,17a-Trihydroxy-pregnenone	C21H32O4	1.44897	0.535031	0.059028	1.22894	1.55575	Negative														HMDB0000289	Uric acid	C5H4N4O3	1.29268	0.37036	0.101798	0.992262	1.19263	Negative			HMDB0029567	Hydroxy-alpha-sanshool	C16H25NO2	1.33542	0.41729	0.0770192	1.1134	1.50278	Positive
HMDB0000444	3-Furoic acid	C5H4O3	7.59754	2.92553	0.013799	1.86015	1.88352	Negative														HMDB0000930	Cinnamic acid	C9H8O2	1.62603	0.701352	0.102655	0.988619	1.13049	Negative			HMDB0248273	Amafolone	C19H31NO2	1.66592	0.736317	0.0851621	1.06975	1.6475	Positive
HMDB0000517	Arginine	C6H14N4O2	1.35025	0.433224	0.143704	0.842532	1.15847	Negative														HMDB0302123	4',5'-Dihydropsoralen	C11H8O3	1.57531	0.655632	0.114544	0.941028	1.06252	Negative	Shared		HMDB0251324	Dihydroperillic acid	C10H16O2	1.17692	0.23502	0.0876234	1.05738	1.46322	Positive
HMDB0000585	Glucosylgalactosyl hydroxylysine	C18H34N2O13	0.926012	-0.110898	0.699488	0.15522	0.063552	Negative														HMDB0251779	Succinic acid, sulfo-, 1,4-dioctyl ester	C20H38O7S	67.7258	6.08163	0.130592	0.884083	2.22539	Negative			HMDB0010407	LysoPC(P-16:0)	C24H50NO6P	0.694545	-0.52586	0.0882124	1.05447	1.55615	Positive	Shared
HMDB0000617	2-Furoic acid	C5H4O3	0.835497	-0.259294	0.525485	0.27944	0.841008	Negative														HMDB0000517	Arginine	C6H14N4O2	1.35025	0.433224	0.143704	0.842532	1.15847	Negative			HMDB0029104	Tyrosyl-Glutamate	C14H18N2O6	0.639533	-0.64491	0.0888333	1.05142	1.34434	Positive
HMDB0000625	Gluconic acid	C6H12O7	3.43543	1.78049	0.0619351	1.20806	1.53304	Negative														HMDB0031958	3-O-Acetylepisamarcandin	C26H34O6	0.601852	-0.732519	0.143719	0.842487	1.11269	Negative			HMDB0013272	N-Lauroylglycine	C14H27NO3	1.39328	0.478489	0.0895391	1.04799	1.18231	Positive
HMDB0000626	Deoxycholic acid	C24H40O4	0.745068	-0.424556	0.466406	0.331236	0.489768	Negative														HMDB0000133	Guanosine	C10H13N5O5	0.618973	-0.692052	0.155929	0.807073	1.18735	Negative			HMDB0253127	Hexadecenoylcarnitine	C23H43NO4	0.691346	-0.532521	0.0908221	1.04181	1.25505	Positive
HMDB0000630	Cytosine	C4H5N3O	1.42112	0.50703	0.183113	0.737281	0.956479	Negative														HMDB0000191	Aspartic acid	C4H7NO4	1.30816	0.387535	0.158458	0.800086	1.15545	Negative			HMDB0062669	11-nitro-1-undecene	C11H21NO2	1.25562	0.328396	0.0912922	1.03957	1.32737	Positive
HMDB0000634	Citraconic acid	C5H6O4	1.11293	0.154364	0.3807	0.419417	0.653466	Negative														HMDB0011507	LysoPE(18:2)	C23H44NO7P	0.59714	-0.743858	0.16012	0.795553	0.903464	Negative	Shared		HMDB0302622	Dodecatrienoic acid	C12H18O2	1.14037	0.189499	0.094732	1.0235	1.35796	Positive
HMDB0000645	Galactose 1-phosphate	C6H13O9P	1.05649	0.0792748	0.792664	0.100911	0.384071	Negative														HMDB0003355	5-Aminopentanoic acid	C5H11NO2	1.48949	0.57482	0.169628	0.770502	1.13746	Negative	Shared		HMDB0004668	13-OxoODE	C18H30O3	1.20396	0.267788	0.0964379	1.01575	1.38082	Positive
HMDB0000671	Indolelactic acid	C11H11NO3	1.33854	0.42066	0.322861	0.490984	0.910361	Negative														HMDB0039720	athreo-4-Hex-4-enopyranuronosylgalacturonic acid	C12H16O12	0.60261	-0.730704	0.170555	0.768135	1.15783	Negative			HMDB0001551	Palmitaldehyde	C16H32O	0.35602	-1.48997	0.097317	1.01181	1.67219	Positive
HMDB0000710	4-Hydroxybutyric acid	C4H8O3	1.07087	0.0987868	0.757968	0.120349	0.214278	Negative														HMDB0036640	Furanofukinin	C16H24O2	0.0217991	-5.51959	0.170773	0.767581	0.966673	Negative			HMDB0038909	2-Methyl-5-(8,11-pentadecadienyl)-1,3-benzenediol	C22H34O2	1.21531	0.28133	0.0994278	1.00249	1.53192	Positive
HMDB0000759	Glycylleucine	C8H16N2O3	1.47264	0.558408	0.544896	0.263686	0.108062	Negative														HMDB0000630	Cytosine	C4H5N3O	1.42112	0.50703	0.183113	0.737281	0.956479	Negative			HMDB0000378	2-Methylbutyroylcarnitine	C12H23NO4	0.632975	-0.65978	0.103036	0.987012	1.0915	Positive
HMDB0000767	Pseudouridine	C9H12N2O6	1.32606	0.407143	0.560044	0.251778	1.05542	Negative														HMDB0000134	Fumaric acid	C4H4O4	0.719505	-0.474923	0.200219	0.698495	0.993867	Negative			HMDB0002697	19-Norandrosterone	C18H28O2	1.19119	0.252409	0.105311	0.977527	1.45143	Positive
HMDB0000806	Myristic acid	C14H28O2	5.03118	2.3309	0.00249697	2.60259	2.05788	Negative														HMDB0000254	Succinic acid	C4H6O4	1.49992	0.584886	0.202472	0.693635	1.10403	Negative			HMDB0036345	3-Cyclohexyldodecane	C18H36	0.904589	-0.144666	0.105892	0.975139	1.12938	Positive
HMDB0000832	Capryloylglycine	C10H19NO3	1.29224	0.369874	0.0505861	1.29597	1.38177	Negative														HMDB0252449	Formycin b	C10H12N4O5	0.689232	-0.536938	0.207486	0.683012	1.01493	Negative	Shared		HMDB0301805	3-Oxo-2-(2-entenyl)cyclopentaneoctanoic acid	C18H30O3	1.261	0.334567	0.106531	0.972524	1.44804	Positive
HMDB0000930	Cinnamic acid	C9H8O2	1.62603	0.701352	0.102655	0.988619	1.13049	Negative														HMDB0011590	MG(24:6/0:0)	C27H42O4	0.549078	-0.864917	0.209213	0.679411	0.647805	Negative			HMDB0243937	1-Methylcyclohexane-1,2-dicarboxylic acid	C9H14O4	0.629876	-0.666861	0.107268	0.969532	1.06152	Positive
HMDB0000935	Uridine diphosphate glucuronic acid	C15H22N2O18P2	0.911324	-0.133964	0.586663	0.231611	0.208657	Negative														HMDB0000251	Taurine	C2H7NO3S	0.79033	-0.339473	0.211091	0.67553	0.824688	Negative			HMDB0000062	Carnitine	C7H15NO3	0.902799	-0.147523	0.10735	0.969199	1.38561	Positive
HMDB0000958	Aconitic acid	C6H6O6	0.732076	-0.449935	0.264896	0.576925	0.689345	Negative														HMDB0240294	2-O-Methylascorbic acid	C7H10O6	0.605915	-0.722812	0.217488	0.662564	0.796811	Negative			HMDB0242181	Hexadecasphingosine	C16H33NO2	0.856525	-0.223433	0.108539	0.964415	1.4142	Positive
HMDB0001043	Arachidonic acid	C20H32O2	0.98466	-0.0223032	0.912162	0.039928	0.244758	Negative														HMDB0245244	2-(3-Mercaptopropyl)pentanedioic acid	C8H14O4S	0.578039	-0.790761	0.220395	0.656798	0.868675	Negative			HMDB0040888	2,4-Heptadecanedione	C17H32O2	0.837495	-0.255847	0.110574	0.956346	1.44223	Positive
HMDB0001062	N-Acetyl-Glucosamine 6-Phosphate	C8H16NO9P	0.764891	-0.386674	0.320557	0.494095	0.796038	Negative														HMDB0000094	Citric acid	C6H8O7	0.660327	-0.598747	0.22104	0.655529	0.888731	Negative			HMDB0004482	2-Methoxyestrone 3-glucuronide	C25H32O9	0.366851	-1.44673	0.112061	0.950544	1.11417	Positive
HMDB0001090	5-Diphosphomevalonic acid	C6H14O10P2	1.75916	0.814883	0.00977071	2.01007	1.80466	Negative														HMDB0000161	Alanine	C3H7NO2	1.46829	0.554133	0.221753	0.654131	1.07055	Negative			HMDB0252449	Formycin b	C10H12N4O5	0.669515	-0.578811	0.112584	0.948523	1.4558	Positive	Shared
HMDB0001202	dCMP	C9H14N3O7P	2.66117	1.41206	0.0163244	1.78716	1.34822	Negative														HMDB0013267	N-Decanoylglycine	C12H23NO3	1.17384	0.231232	0.236107	0.626891	0.91822	Negative			HMDB0033529	2,3-Dihydro-3-methyl-1H-pyrrole	C5H9N	1.26038	0.333855	0.121628	0.914966	1.58998	Positive
HMDB0001227	5-Thymidylic acid	C10H15N2O8P	5.62353	2.49148	0.000998894	3.00048	1.94637	Negative														HMDB0029610	Ascladiol	C7H8O4	0.525628	-0.927887	0.237117	0.625036	0.624233	Negative			HMDB0000132	Guanine	C5H5N5O	0.750397	-0.414274	0.125551	0.901181	1.43745	Positive
HMDB0001248	FAD	C27H33N9O15P2	0.903899	-0.145766	0.519512	0.284404	0.336297	Negative														HMDB0303582	Nonioside B	C26H46O17	0.639192	-0.645678	0.242322	0.615607	0.464745	Negative			HMDB0013297	Pentacosanoylglycine	C27H53NO3	2.32338	1.21622	0.128799	0.890086	1.39997	Positive
HMDB0001341	ADP	C10H15N5O10P2	0.792028	-0.336377	0.315994	0.500321	0.649649	Negative														HMDB0261907	PE(18:3(10,12,15)-OH(9)/20:0)	C43H80NO9P	0.426297	-1.23007	0.242473	0.615336	0.775	Negative			HMDB0005066	Tetradecanoylcarnitine	C21H41NO4	0.719608	-0.474716	0.132071	0.879194	1.42072	Positive
HMDB0001397	Guanosine monophosphate	C10H14N5O8P	0.904027	-0.145562	0.45829	0.33886	0.605033	Negative														HMDB0002183	Docosahexaenoic acid	C22H32O2	0.739293	-0.435782	0.249552	0.60284	0.791986	Negative			HMDB0000308	3b-Hydroxy-5-cholenoic acid	C24H38O3	1.5582	0.639876	0.132144	0.878953	1.19011	Positive
HMDB0001401	Glucose 6-phosphate	C6H13O9P	1.15356	0.206091	0.542272	0.265783	0.528072	Negative														HMDB0011621	Cinnamoylglycine	C11H11NO3	1.13042	0.176856	0.253156	0.596612	0.910806	Negative			HMDB0032599	3-(4-Hydroxyphenyl)-1-propanol	C9H12O2	0.504791	-0.986241	0.134464	0.871396	1.48275	Positive
HMDB0001429	Phosphate	H3O4P	1.10699	0.146641	0.282609	0.548813	0.895431	Negative														HMDB0000958	Aconitic acid	C6H6O6	0.732076	-0.449935	0.264896	0.576925	0.689345	Negative			HMDB0001259	Succinic acid semialdehyde	C4H6O3	0.902833	-0.147469	0.134758	0.870444	1.29359	Positive
HMDB0001489	Ribose 1-phosphate	C5H11O8P	1.3898	0.474878	0.269951	0.568716	1.16102	Negative														HMDB0029113	Tyrosyl-Proline	C14H18N2O4	2.25962	1.17608	0.269789	0.568975	0.594279	Negative			HMDB0061780	1,1,2-Trimethyl-3,5-bis(1-methylethenyl)cyclohexane	C15H26	0.857096	-0.222471	0.140078	0.853629	1.26172	Positive
HMDB0001494	Acetylphosphate	C2H5O5P	1.164	0.219094	0.480221	0.318558	0.548621	Negative														HMDB0001489	Ribose 1-phosphate	C5H11O8P	1.3898	0.474878	0.269951	0.568716	1.16102	Negative			HMDB0061691	1-Heptadecanoylglycerophosphoethanolamine	C22H46NO7P	0.806673	-0.309944	0.140849	0.851245	1.38194	Positive	Shared
HMDB0001520	Flavin mononucleotide	C17H21N4O9P	0.965799	-0.0502047	0.865858	0.0625534	0.00375352	Negative														HMDB0013209	Alanyltryptophan	C14H17N3O3	0.682928	-0.550195	0.273359	0.563267	0.553308	Negative			HMDB0000528	4,5-Dihydroorotic acid	C5H6N2O4	1.34815	0.430986	0.146151	0.835197	1.21746	Positive
HMDB0001542	N-Acetyllactosamine	C14H25NO11	0.985471	-0.021114	0.974832	0.0110704	0.140574	Negative														HMDB0250147	Cholylglycyltyrosine	C35H52N2O8	0.638589	-0.64704	0.27788	0.556142	0.906838	Negative			HMDB0243890	1-O-Hexadecyl-sn-glycero-3-phosphocholine	C24H52NO6P	1.12809	0.173882	0.148606	0.827962	1.23643	Positive	Shared
HMDB0001870	Benzoic acid	C7H6O2	1.22737	0.295575	0.551789	0.258227	0.749678	Negative														HMDB0001429	Phosphate	H3O4P	1.10699	0.146641	0.282609	0.548813	0.895431	Negative			HMDB0037274	Maltol propionate	C9H10O4	0.876097	-0.190838	0.152757	0.815998	1.31216	Positive
HMDB0001976	Docosapentaenoic acid (22n-6)	C22H34O2	0.912651	-0.131865	0.609399	0.215098	0.253013	Negative														HMDB0011523	LysoPE(22:4)	C27H48NO7P	1.22875	0.297194	0.288515	0.539832	0.806106	Negative			HMDB0000848	Stearoylcarnitine	C25H49NO4	0.709356	-0.495418	0.154062	0.812305	0.842482	Positive
HMDB0002183	Docosahexaenoic acid	C22H32O2	0.739293	-0.435782	0.249552	0.60284	0.791986	Negative														HMDB0028952	Lysylhydroxyproline	C11H21N3O4	0.727996	-0.457998	0.28856	0.539763	0.743858	Negative			HMDB0245914	3-Ketosphingosine	C18H35NO2	1.15463	0.207429	0.154501	0.811069	1.17914	Positive
HMDB0002331	Imidazoleacetic acid riboside	C10H14N2O6	0.9283	-0.107337	0.717655	0.144084	0.0381852	Negative														HMDB0011529	LysoPE(24:6)	C29H48NO7P	0.828014	-0.272273	0.295184	0.529908	0.719402	Negative			HMDB0014341	Betaxolol	C18H29NO3	1.28608	0.362978	0.158195	0.800808	1.27659	Positive
HMDB0002366	Tiglylcarnitine	C12H21NO4	1.33927	0.421451	0.020242	1.69375	1.6311	Negative														HMDB0240261	LysoPI(18:0)	C27H53O12P	1.1156	0.157818	0.300739	0.52181	0.85018	Negative			HMDB0244070	1,2-Didecanoyl-sn-glycero-3-phosphocholine	C28H56NO8P	1.23407	0.303423	0.158475	0.800038	1.29116	Positive
HMDB0002825	Theobromine	C7H8N4O2	1.01281	0.0183615	0.946652	0.0238094	0.00805844	Negative														HMDB0061691	1-Heptadecanoylglycerophosphoethanolamine	C22H46NO7P	0.86151	-0.21506	0.304885	0.515864	0.735408	Negative	Shared		HMDB0059907	Tetradecane	C14H30	0.683756	-0.548447	0.167857	0.77506	1.18888	Positive
HMDB0002833	Testosterone sulfate	C19H28O5S	8.89086	3.15232	0.0452603	1.34428	1.97802	Negative														HMDB0061662	13-hydroxyoctadecanoic acid	C18H36O3	0.394784	-1.34087	0.313204	0.504173	0.747642	Negative			HMDB0038057	Dehydrophytosphingosine	C18H37NO3	1.21317	0.278777	0.169199	0.771603	1.30981	Positive	Shared
HMDB0003217	Genistein	C15H10O5	0.639688	-0.644559	0.420678	0.376051	0.742679	Negative														HMDB0001341	ADP	C10H15N5O10P2	0.792028	-0.336377	0.315994	0.500321	0.649649	Negative			HMDB0011626	Dodecanol	C12H26O	0.915563	-0.12727	0.171431	0.76591	1.19803	Positive
HMDB0003447	Tryptophol	C10H11NO	1.33972	0.421935	0.353284	0.451876	0.873565	Negative														HMDB0059915	4-Dodecylbenzenesulfonic Acid	C18H30O3S	0.672913	-0.571508	0.320108	0.494704	0.789286	Negative			HMDB0030798	Myricanone	C21H24O5	2.06852	1.0486	0.172095	0.764231	1.28529	Positive
HMDB0004081	6-Hydroxymelatonin	C13H16N2O3	1.24696	0.318418	0.455741	0.341282	0.653635	Negative														HMDB0001062	N-Acetyl-Glucosamine 6-Phosphate	C8H16NO9P	0.764891	-0.386674	0.320557	0.494095	0.796038	Negative			HMDB0036791	Isokobusone	C14H22O2	1.12043	0.164054	0.174664	0.757796	1.17879	Positive
HMDB0004284	Tyrosol	C8H10O2	1.06424	0.0898256	0.846006	0.0726267	0.22003	Negative														HMDB0240548	O-Coumaric acid glucuronide	C15H16O9	0.752111	-0.410982	0.322107	0.491999	0.968419	Negative			HMDB0251572	Dodecylbenzene	C18H30	1.31995	0.400489	0.180339	0.74391	1.21152	Positive
HMDB0005015	Gabapentin	C9H17NO2	1.42897	0.514979	0.0269918	1.56877	1.64031	Negative														HMDB0000671	Indolelactic acid	C11H11NO3	1.33854	0.42066	0.322861	0.490984	0.910361	Negative			HMDB0011571	MG(18:4)	C21H34O4	0.721987	-0.469956	0.198676	0.701854	1.2187	Positive
HMDB0006236	Phenylacetaldehyde	C8H8O	1.11276	0.154139	0.625335	0.203887	0.502538	Negative														HMDB0033183	2-Benzofurancarboxaldehyde	C9H6O2	0.887164	-0.172727	0.340708	0.467618	0.698872	Negative			HMDB0001488	Nicotinic acid	C6H5NO2	1.62115	0.697018	0.206494	0.685092	1.01802	Positive
HMDB0006278	5a-Dihydrotestosterone sulfate	C19H30O5S	1.07038	0.0981289	0.883191	0.0539456	0.368631	Negative														HMDB0243941	1-Methylindole	C9H9N	1.35374	0.436954	0.343023	0.464677	0.846041	Negative			HMDB0001431	Pyridoxamine	C8H12N2O2	1.14363	0.193623	0.216122	0.665301	1.1736	Positive
HMDB0006322	Tetracosapentaenoic acid (24:5n-6)	C24H38O2	3.30325	1.72389	0.0467311	1.33039	1.87822	Negative														HMDB0252174	Fasoracetam	C10H16N2O2	1.33396	0.415712	0.350791	0.454951	0.916175	Negative			HMDB0013813	13-Heptadecyn-1-ol	C17H32O	1.1485	0.199753	0.21622	0.665105	1.13262	Positive
HMDB0009708	PE(22:6/P-16:0)	C43H74NO7P	1.45936	0.545332	0.47302	0.32512	0.334592	Negative														HMDB0033241	Glycylalanylprolylmethionylphenylalanylvalinamide	C29H45N7O6S	0.647574	-0.626883	0.352395	0.45297	0.441769	Negative			HMDB0303749	7-Epi-12-hydroxyjasmonic acid	C12H18O4	0.722888	-0.468156	0.218018	0.661508	1.15088	Positive
HMDB0010381	LysoPC(15:0)	C23H48NO7P	0.934732	-0.0973757	0.611211	0.213809	0.279034	Negative														HMDB0003447	Tryptophol	C10H11NO	1.33972	0.421935	0.353284	0.451876	0.873565	Negative			HMDB0251571	Dodecylamine	C12H27N	1.11967	0.163067	0.220346	0.656895	0.98498	Positive
HMDB0010720	But-2-enoic acid	C4H6O2	0.859615	-0.218237	0.503283	0.298188	0.790735	Negative														HMDB0242050	N-Myristoyl Glutamine	C19H36N2O4	1.3172	0.397473	0.360213	0.44344	0.930442	Negative			HMDB0010404	LysoPC(22:6)	C30H50NO7P	0.772156	-0.373035	0.223044	0.651609	1.04397	Positive	Shared
HMDB0011174	Isoleucylproline	C11H20N2O3	0.960576	-0.0580285	0.837332	0.0771021	0.24317	Negative														HMDB0000250	Pyrophosphate	H4O7P2	1.10924	0.149577	0.361866	0.441452	0.787157	Negative			HMDB0254257	Lykurim	C10H24N2O8S2	1.21269	0.278212	0.230215	0.637867	1.03238	Positive
HMDB0011478	LysoPE(18:3)	C23H42NO7P	2.15504	1.10771	0.0107476	1.96869	1.59232	Negative														HMDB0304422	N-acetylglutamyl-phosphate	C7H10NO8P-2	1.21892	0.285606	0.379999	0.420217	0.910377	Negative			HMDB0029108	Tyrosyl-Isoleucine	C15H22N2O4	0.766003	-0.384578	0.238471	0.622565	1.09328	Positive
HMDB0011505	LysoPE(18:1)	C23H46NO7P	2.39937	1.26265	0.0105075	1.9785	1.56599	Negative														HMDB0000634	Citraconic acid	C5H6O4	1.11293	0.154364	0.3807	0.419417	0.653466	Negative			HMDB0255970	Oxazine	C4H5NO	0.876991	-0.189366	0.241351	0.61735	0.957104	Positive
HMDB0011516	LysoPE(20:3)	C25H46NO7P	3.61361	1.85344	0.00560976	2.25106	1.83516	Negative														HMDB0033453	Fagomine	C6H13NO3	0.866887	-0.206084	0.384377	0.415242	0.515804	Negative			HMDB0012815	5-Aminopentanal	C5H11NO	0.955893	-0.0650794	0.250227	0.601666	1.03112	Positive
HMDB0011519	LysoPE(20:5)	C25H42NO7P	1.02813	0.0400184	0.848162	0.0715213	0.198	Negative														HMDB0033465	Feruloyl-2-hydroxyputrescine	C14H20N2O4	1.31733	0.397615	0.393613	0.40493	0.616238	Negative			HMDB0011563	MG(15:0)	C18H36O4	1.1188	0.161951	0.251147	0.600073	0.948853	Positive
HMDB0011523	LysoPE(22:4)	C27H48NO7P	1.22875	0.297194	0.288515	0.539832	0.806106	Negative														HMDB0029097	Tryptophyl-Gamma-glutamate	C16H20N4O4	0.75006	-0.414921	0.396578	0.401672	0.355921	Negative			HMDB0000826	Pentadecanoic acid	C15H30O2	1.14041	0.18955	0.251457	0.599536	1.02315	Positive
HMDB0011529	LysoPE(24:6)	C29H48NO7P	0.828014	-0.272273	0.295184	0.529908	0.719402	Negative														HMDB0242420	Deoxycholyltyrosine	C33H49NO6	0.822812	-0.281364	0.396886	0.401334	0.481261	Negative			HMDB0253664	Isonipecotic acid	C6H11NO2	1.23593	0.305593	0.255483	0.592639	0.941535	Positive
HMDB0011590	MG(24:6/0:0)	C27H42O4	0.549078	-0.864917	0.209213	0.679411	0.647805	Negative														HMDB0029069	Threonylproline	C9H16N2O4	1.22171	0.288899	0.402396	0.395346	0.242976	Negative			HMDB0010384	LysoPC(18:0)	C26H54NO7P	1.15336	0.205846	0.263776	0.578765	1.05197	Positive	Shared
HMDB0011621	Cinnamoylglycine	C11H11NO3	1.13042	0.176856	0.253156	0.596612	0.910806	Negative														HMDB0244373	Eicosa-11,14,17-trienoic acid	C20H34O2	1.18473	0.244562	0.40386	0.393769	0.49848	Negative			HMDB0032147	Geranylcitronellol	C20H36O	0.811875	-0.300671	0.266351	0.574545	0.87361	Positive
HMDB0011649	Glycerophosphoinositol	C9H19O11P	0.828854	-0.270811	0.536734	0.270241	0.306781	Negative														HMDB0003217	Genistein	C15H10O5	0.639688	-0.644559	0.420678	0.376051	0.742679	Negative			HMDB0010393	LysoPC(20:3)	C28H52NO7P	1.2242	0.291834	0.274862	0.560886	0.837285	Positive	Shared
HMDB0011676	Xylono-1,5-lactone	C5H8O5	0.883042	-0.179446	0.589197	0.22974	0.712702	Negative														HMDB0010384	LysoPC(18:0)	C26H54NO7P	0.810848	-0.302496	0.433981	0.36253	0.700925	Negative	Shared		HMDB0062555	hydroxyisovaleroyl carnitine	C12H23NO5	0.781692	-0.355328	0.282573	0.54887	0.634641	Positive
HMDB0013209	Alanyltryptophan	C14H17N3O3	0.682928	-0.550195	0.273359	0.563267	0.553308	Negative														HMDB0000068	Epinephrine	C9H13NO3	1.2871	0.364128	0.436145	0.360369	0.691489	Negative			HMDB0014861	Methoxamine	C11H17NO3	1.08492	0.117585	0.283324	0.547717	1.06406	Positive
HMDB0013243	Leucylphenylalanine	C15H22N2O3	0.93162	-0.102187	0.820291	0.0860322	0.0988299	Negative														HMDB0000295	Uridine 5'-diphosphate	C9H14N2O12P2	0.658643	-0.602431	0.436854	0.359663	0.944322	Negative			HMDB0245091	2-Cyclooctyl-2-hydroxyethylamine	C10H21NO	1.11466	0.156608	0.285962	0.543691	0.915525	Positive
HMDB0013248	Monoethylhexyl phthalic acid	C16H22O4	0.423616	-1.23917	0.048754	1.31199	1.5228	Negative														HMDB0029391	N-Jasmonoylisoleucine	C18H29NO4	1.0702	0.0978742	0.440448	0.356106	0.684311	Negative			HMDB0246097	3'-Hydroxyamobarbital	C11H18N2O4	0.580354	-0.784996	0.287875	0.540796	1.18659	Positive
HMDB0013267	N-Decanoylglycine	C12H23NO3	1.17384	0.231232	0.236107	0.626891	0.91822	Negative														HMDB0242124	Dibutyl sulfosuccinate	C12H22O7S	1.94516	0.959888	0.444511	0.352118	0.87138	Negative			HMDB0038108	Quinceoxepane	C12H20O	0.735708	-0.442795	0.290543	0.536789	1.30004	Positive
HMDB0015109	Edetic Acid	C10H16N2O8	1.06185	0.0865867	0.904117	0.0437753	0.224208	Negative														HMDB0004081	6-Hydroxymelatonin	C13H16N2O3	1.24696	0.318418	0.455741	0.341282	0.653635	Negative			HMDB0028835	Glycyl-Arginine	C8H17N5O3	0.676255	-0.56436	0.29952	0.523574	1.36177	Positive
HMDB0015239	Methyprylon	C10H17NO2	1.56212	0.643502	0.0166003	1.77988	1.67588	Negative														HMDB0001397	Guanosine monophosphate	C10H14N5O8P	0.904027	-0.145562	0.45829	0.33886	0.605033	Negative			HMDB0002226	Adrenic acid	C22H36O2	1.09533	0.131372	0.299706	0.523305	0.900834	Positive
HMDB0015353	Budesonide	C25H34O6	106.961	6.74095	0.0268977	1.57028	2.03702	Negative														HMDB0028910	Isoleucyl-Isoleucine	C12H24N2O3	0.780386	-0.35774	0.4638	0.33367	0.38777	Negative	Shared		HMDB0246494	4-Methoxyamphetamine	C10H15NO	1.07945	0.110301	0.305115	0.515537	0.94104	Positive
HMDB0028684	Alanylcysteine	C6H12N2O3S	2.89715	1.53464	0.0358235	1.44583	1.57252	Negative														HMDB0038541	Goshonoside F5	C32H54O13	1.28968	0.367014	0.464089	0.333398	0.798703	Negative			HMDB0247035	6-Aminoquinoline	C9H8N2	2.41104	1.26966	0.315137	0.501501	0.623045	Positive
HMDB0028814	Glutamylasparagine	C9H15N3O6	1.0045	0.0064704	0.984473	0.00679639	0.500839	Negative														HMDB0000626	Deoxycholic acid	C24H40O4	0.745068	-0.424556	0.466406	0.331236	0.489768	Negative			HMDB0060126	25-Hydroxyvitamin D3-26,23-lactone	C27H40O4	0.747951	-0.418985	0.317448	0.498328	0.780044	Positive
HMDB0028830	Glutamyltryptophan	C16H19N3O5	0.904204	-0.14528	0.765935	0.115808	0.0690627	Negative														HMDB0009708	PE(22:6/P-16:0)	C43H74NO7P	1.45936	0.545332	0.47302	0.32512	0.334592	Negative			HMDB0029632	Oleyl alcohol	C18H36O	0.784018	-0.351041	0.322411	0.49159	0.797285	Positive
HMDB0028831	Glutamyltyrosine	C14H18N2O6	7.93482	2.9882	3.27875e-05	4.48429	2.08012	Negative														HMDB0061043	27-O-demethylrifabutin	C45H60N4O11	0.813954	-0.29698	0.478932	0.319726	0.276186	Negative			HMDB0035654	Phytal	C20H38O	1.10801	0.147972	0.323198	0.490531	0.915168	Positive
HMDB0028903	Isoleucyl-Aspartate	C10H18N2O5	0.756607	-0.402384	0.634751	0.197397	0.567691	Negative														HMDB0001494	Acetylphosphate	C2H5O5P	1.164	0.219094	0.480221	0.318558	0.548621	Negative			HMDB0032925	1-Phenyl-1,3-eicosanedione	C26H42O2	0.765528	-0.385472	0.323794	0.489732	0.508436	Positive	Shared
HMDB0028940	Leucyl-Tryptophan	C17H23N3O3	0.95822	-0.0615707	0.875344	0.0578213	0.235292	Negative														HMDB0011525	LysoPE(22:5)	C27H46NO7P	1.17336	0.23065	0.498596	0.302251	0.496439	Negative	Shared		HMDB0002725	Nandrolone	C18H26O2	1.52477	0.608596	0.32593	0.486876	0.296356	Positive
HMDB0028952	Lysylhydroxyproline	C11H21N3O4	0.727996	-0.457998	0.28856	0.539763	0.743858	Negative														HMDB0010720	But-2-enoic acid	C4H6O2	0.859615	-0.218237	0.503283	0.298188	0.790735	Negative			HMDB0245016	2-Aminoethyl oleate	C20H39NO2	1.17776	0.236051	0.330053	0.481416	0.981752	Positive
HMDB0028995	Phenylalanylglycine	C11H14N2O3	1.14301	0.192844	0.695027	0.157998	0.654625	Negative														HMDB0341228	4-Indolecarbaldehyde	C9H7NO	0.83387	-0.262105	0.508464	0.29374	0.666608	Negative			HMDB0244390	9-Octadecen-1-amine	C18H37N	0.769392	-0.378209	0.33037	0.481	0.804254	Positive
HMDB0029043	Serylleucine	C9H18N2O4	1.21269	0.278211	0.723268	0.140701	0.0297885	Negative														HMDB0060600	Olsalazine-O-sulfate	C14H10N2O9S	0.688702	-0.538048	0.513035	0.289853	0.910402	Negative			HMDB0247498	Butyryl trihexyl citrate	C28H50O8	0.240737	-2.05447	0.330773	0.48047	0.879076	Positive
HMDB0029069	Threonylproline	C9H16N2O4	1.22171	0.288899	0.402396	0.395346	0.242976	Negative														HMDB0001248	FAD	C27H33N9O15P2	0.903899	-0.145766	0.519512	0.284404	0.336297	Negative			HMDB0000267	Pyroglutamic acid	C5H7NO3	0.927684	-0.108294	0.337049	0.472307	0.989852	Positive
HMDB0029091	Tryptophyl-Proline	C16H19N3O3	1.02891	0.0411123	0.86169	0.0646489	0.107928	Negative														HMDB0011130	LysoPE(18:0)	C23H48NO7P	1.09714	0.133742	0.52131	0.282904	0.528818	Negative	Shared		HMDB0244507	13-Docosenamide	C22H43NO	0.752121	-0.410962	0.343003	0.464702	0.793988	Positive
HMDB0029097	Tryptophyl-Gamma-glutamate	C16H20N4O4	0.75006	-0.414921	0.396578	0.401672	0.355921	Negative														HMDB0000617	2-Furoic acid	C5H4O3	0.835497	-0.259294	0.525485	0.27944	0.841008	Negative			HMDB0028910	Isoleucyl-Isoleucine	C12H24N2O3	0.737387	-0.439507	0.359156	0.444717	0.67604	Positive	Shared
HMDB0029113	Tyrosyl-Proline	C14H18N2O4	2.25962	1.17608	0.269789	0.568975	0.594279	Negative														HMDB0038991	Methyl dioxindole-3-acetate	C11H11NO4	0.842995	-0.246403	0.530201	0.27556	0.285274	Negative			HMDB0011526	LysoPE(22:6)	C27H44NO7P	0.777624	-0.362855	0.359406	0.444415	0.804155	Positive	Shared
HMDB0029134	Valylphenylalanine	C14H20N2O3	0.810991	-0.302242	0.584562	0.233169	0.21603	Negative														HMDB0011649	Glycerophosphoinositol	C9H19O11P	0.828854	-0.270811	0.536734	0.270241	0.306781	Negative			HMDB0242060	N-Myristoyl Threonine	C18H35NO4	0.882057	-0.181056	0.360615	0.442957	0.717993	Positive
HMDB0029384	4-Hydroxycitrulline	C6H13N3O4	1.77795	0.830218	0.0593777	1.22638	1.31116	Negative														HMDB0038674	gammaGlutamyl-gammaglutamylmethionine	C15H25N3O8S	1.21886	0.285532	0.537308	0.269777	0.682319	Negative			HMDB0001480	3-Dehydrosphinganine	C18H37NO2	0.835067	-0.260037	0.362393	0.44082	0.73022	Positive
HMDB0029391	N-Jasmonoylisoleucine	C18H29NO4	1.0702	0.0978742	0.440448	0.356106	0.684311	Negative														HMDB0039135	Torachrysone 8-(6-oxalylglucoside)	C22H24O12	0.850684	-0.233304	0.540494	0.267209	0.0105421	Negative			HMDB0000064	Creatine	C4H9N3O2	0.800057	-0.321825	0.364058	0.43883	0.588998	Positive
HMDB0029610	Ascladiol	C7H8O4	0.525628	-0.927887	0.237117	0.625036	0.624233	Negative														HMDB0001401	Glucose 6-phosphate	C6H13O9P	1.15356	0.206091	0.542272	0.265783	0.528072	Negative			HMDB0249513	N-Acetylsphinganine	C20H41NO3	0.533289	-0.90701	0.364601	0.438182	0.313692	Positive
HMDB0031210	Zymonic acid	C6H6O5	1.50909	0.593679	0.0944367	1.02486	1.2462	Negative														HMDB0000759	Glycylleucine	C8H16N2O3	1.47264	0.558408	0.544896	0.263686	0.108062	Negative			HMDB0013302	Phenylalanylphenylalanine	C18H20N2O3	0.728523	-0.456954	0.366725	0.43566	0.793511	Positive
HMDB0031609	Phenoxyacetic acid	C8H8O3	0.949273	-0.0751052	0.800525	0.096625	0.228388	Negative														HMDB0001870	Benzoic acid	C7H6O2	1.22737	0.295575	0.551789	0.258227	0.749678	Negative			HMDB0002231	11-Eicosenoic acid	C20H38O2	0.687869	-0.539795	0.371559	0.429973	0.716053	Positive
HMDB0031958	3-O-Acetylepisamarcandin	C26H34O6	0.601852	-0.732519	0.143719	0.842487	1.11269	Negative														HMDB0275026	PGP(PGJ2/i-14:0)	C40H70O15P2	0.714563	-0.484867	0.552431	0.257722	0.688442	Negative			HMDB0034982	10-Epijunenol	C15H26O	1.3827	0.467485	0.376584	0.424138	0.652818	Positive
HMDB0032523	Succinic anhydride	C4H4O3	0.409063	-1.2896	0.0155867	1.80725	1.70846	Negative														HMDB0000767	Pseudouridine	C9H12N2O6	1.32606	0.407143	0.560044	0.251778	1.05542	Negative			HMDB0010347	Octanoylglucuronide	C14H24O8	0.717883	-0.47818	0.379907	0.420323	0.810413	Positive
HMDB0032549	N-Undecylbenzenesulfonic acid	C17H28O3S	2.0653	1.04635	0.0702137	1.15358	1.51448	Negative														HMDB0246561	4-Oxoproline	C5H7NO3	0.898406	-0.154561	0.56312	0.249399	0.119581	Negative			HMDB0000965	Hypotaurine	C2H7NO2S	0.902615	-0.147818	0.383799	0.415896	0.748263	Positive
HMDB0032603	2-Hydroxy-4-methylbenzaldehyde	C8H8O2	2.02484	1.01781	0.0842513	1.07442	1.12369	Negative														HMDB0250987	Deltorphin II	C38H54N8O10	0.876491	-0.190189	0.563276	0.249279	0.0541746	Negative			HMDB0002019	Phytol	C20H40O	13.8876	3.79572	0.384824	0.414738	0.164	Positive
HMDB0033183	2-Benzofurancarboxaldehyde	C9H6O2	0.887164	-0.172727	0.340708	0.467618	0.698872	Negative														HMDB0035987	Ganoderic acid H	C32H44O9	0.829177	-0.270248	0.577923	0.23813	0.724238	Negative			HMDB0031678	Pipericine	C22H41NO	1.15727	0.210722	0.392072	0.406634	0.83594	Positive
HMDB0033241	Glycylalanylprolylmethionylphenylalanylvalinamide	C29H45N7O6S	0.647574	-0.626883	0.352395	0.45297	0.441769	Negative														HMDB0029134	Valylphenylalanine	C14H20N2O3	0.810991	-0.302242	0.584562	0.233169	0.21603	Negative			HMDB0011507	LysoPE(18:2)	C23H44NO7P	0.761718	-0.392672	0.397489	0.400674	0.603122	Positive	Shared
HMDB0033453	Fagomine	C6H13NO3	0.866887	-0.206084	0.384377	0.415242	0.515804	Negative														HMDB0000935	Uridine diphosphate glucuronic acid	C15H22N2O18P2	0.911324	-0.133964	0.586663	0.231611	0.208657	Negative			HMDB0240601	LysoPG(16:0)	C22H45O9P	0.659085	-0.601463	0.402863	0.394843	0.605456	Positive
HMDB0033465	Feruloyl-2-hydroxyputrescine	C14H20N2O4	1.31733	0.397615	0.393613	0.40493	0.616238	Negative														HMDB0011676	Xylono-1,5-lactone	C5H8O5	0.883042	-0.179446	0.589197	0.22974	0.712702	Negative			HMDB0013130	Glutarylcarnitine	C12H21NO6	0.768325	-0.380211	0.403885	0.393742	1.17579	Positive
HMDB0033952	Gyromitrin	C4H8N2O	1.51027	0.594809	0.0446659	1.35002	1.40442	Negative														HMDB0001976	Docosapentaenoic acid (22n-6)	C22H34O2	0.912651	-0.131865	0.609399	0.215098	0.253013	Negative			HMDB0004610	Phytosphingosine	C18H39NO3	1.06645	0.0928231	0.407704	0.389656	0.655801	Positive
HMDB0034153	Ethyl tetradecanoate	C16H32O2	0.970517	-0.0431749	0.898554	0.0464557	0.56111	Negative														HMDB0010381	LysoPC(15:0)	C23H48NO7P	0.934732	-0.0973757	0.611211	0.213809	0.279034	Negative			HMDB0241310	Tridec-5-enoylcarnitine	C20H37NO4	0.790791	-0.338632	0.409978	0.387239	0.218987	Positive
HMDB0035486	6-Caffeoylsucrose	C21H28O14	0.942316	-0.0857175	0.873434	0.05877	0.418172	Negative														HMDB0249529	Cyclic ADP-ribose	C15H21N5O13P2	0.836022	-0.258387	0.611753	0.213424	0.10668	Negative			HMDB0260512	MG(20:3(6,8,11)-OH(5))	C23H40O5	1.25944	0.332781	0.415491	0.381438	0.0902859	Positive
HMDB0035987	Ganoderic acid H	C32H44O9	0.829177	-0.270248	0.577923	0.23813	0.724238	Negative														HMDB0006236	Phenylacetaldehyde	C8H8O	1.11276	0.154139	0.625335	0.203887	0.502538	Negative			HMDB0031127	5-Hexyltetrahydro-2-furanoctanoic acid	C18H34O3	1.10965	0.1501	0.415838	0.381076	0.671256	Positive
HMDB0036458	1-Aminocyclopropanecarboxylic acid	C4H7NO2	1.10992	0.150461	0.638855	0.194598	0.738521	Negative														HMDB0304228	6-hydroxymethyl-dihydropterin diphosphate	C7H8N5O8P2-3	0.875665	-0.191549	0.626536	0.203054	0.489934	Negative			HMDB0041107	5-Eicosyne	C20H38	0.834459	-0.261088	0.420159	0.376587	0.721097	Positive
HMDB0036628	9-Hydroxy-4-methoxypsoralen	C12H8O5	0.978182	-0.0318247	0.939377	0.02716	0.230487	Negative														HMDB0000112	gamma-Aminobutyric acid	C4H9NO2	1.11479	0.156778	0.628111	0.201964	0.619082	Negative			HMDB0037012	2-Hydroxy-p-mentha-1,8-dien-6-one	C10H14O2	1.05067	0.071304	0.426382	0.370201	0.787438	Positive
HMDB0036640	Furanofukinin	C16H24O2	0.0217991	-5.51959	0.170773	0.767581	0.966673	Negative														HMDB0028903	Isoleucyl-Aspartate	C10H18N2O5	0.756607	-0.402384	0.634751	0.197397	0.567691	Negative			HMDB0011517	LysoPE(20:4)	C25H44NO7P	0.801308	-0.319572	0.427283	0.369284	0.793961	Positive	Shared
HMDB0038541	Goshonoside F5	C32H54O13	1.28968	0.367014	0.464089	0.333398	0.798703	Negative														HMDB0036458	1-Aminocyclopropanecarboxylic acid	C4H7NO2	1.10992	0.150461	0.638855	0.194598	0.738521	Negative			HMDB0244120	1,2,3,4-Tetrahydronaphthalene	C10H12	0.800785	-0.320513	0.433855	0.362656	0.648768	Positive
HMDB0038674	gammaGlutamyl-gammaglutamylmethionine	C15H25N3O8S	1.21886	0.285532	0.537308	0.269777	0.682319	Negative														HMDB0000195	Inosine	C10H12N4O5	0.791876	-0.336654	0.662532	0.178793	0.678899	Negative			HMDB0032995	2-Undecyl-4(1H)-quinolinone N-oxide	C20H28NO2	0.600925	-0.734743	0.435116	0.361395	0.527582	Positive
HMDB0038991	Methyl dioxindole-3-acetate	C11H11NO4	0.842995	-0.246403	0.530201	0.27556	0.285274	Negative														HMDB0255446	2-Naphthalenesulfonic acid	C10H8O3S	0.841682	-0.248653	0.673695	0.171537	0.118668	Negative			HMDB0062737	10-nitrooctadecenoic Acid	C18H33NO4	0.819015	-0.288038	0.438975	0.35756	0.346911	Positive
HMDB0039135	Torachrysone 8-(6-oxalylglucoside)	C22H24O12	0.850684	-0.233304	0.540494	0.267209	0.0105421	Negative														HMDB0028995	Phenylalanylglycine	C11H14N2O3	1.14301	0.192844	0.695027	0.157998	0.654625	Negative			HMDB0303271	Polyglycerol esters of fatty acids	C24H48O6	1.12164	0.165606	0.441174	0.35539	0.538074	Positive
HMDB0039720	athreo-4-Hex-4-enopyranuronosylgalacturonic acid	C12H16O12	0.60261	-0.730704	0.170555	0.768135	1.15783	Negative														HMDB0000585	Glucosylgalactosyl hydroxylysine	C18H34N2O13	0.926012	-0.110898	0.699488	0.15522	0.063552	Negative			HMDB0035310	Ganoderic acid I	C30H44O8	0.889658	-0.168678	0.441702	0.354871	0.65392	Positive
HMDB0039960	3-O-Caffeoyl-4-O-methylquinic acid	C17H20O9	0.944453	-0.0824484	0.887993	0.0515906	0.263729	Negative														HMDB0243890	1-O-Hexadecyl-sn-glycero-3-phosphocholine	C24H52NO6P	0.911073	-0.134361	0.717076	0.144435	0.644744	Negative	Shared		HMDB0244776	17-Octadecynoic acid	C18H32O2	1.05083	0.0715358	0.448482	0.348255	0.530053	Positive
HMDB0059915	4-Dodecylbenzenesulfonic Acid	C18H30O3S	0.672913	-0.571508	0.320108	0.494704	0.789286	Negative														HMDB0002331	Imidazoleacetic acid riboside	C10H14N2O6	0.9283	-0.107337	0.717655	0.144084	0.0381852	Negative			HMDB0010382	LysoPC(16:0)	C24H50NO7P	0.933222	-0.0997074	0.449114	0.347643	0.916628	Positive	Shared
HMDB0060600	Olsalazine-O-sulfate	C14H10N2O9S	0.688702	-0.538048	0.513035	0.289853	0.910402	Negative														HMDB0029043	Serylleucine	C9H18N2O4	1.21269	0.278211	0.723268	0.140701	0.0297885	Negative			HMDB0037519	2-(5,8-Tetradecadienyl)cyclobutanone	C18H30O	0.835376	-0.259503	0.450417	0.346385	0.708605	Positive
HMDB0061043	27-O-demethylrifabutin	C45H60N4O11	0.813954	-0.29698	0.478932	0.319726	0.276186	Negative														HMDB0255129	N-Dodecylsarcosinate	C15H31NO2	0.735209	-0.443774	0.744506	0.128132	0.748527	Negative			HMDB0059850	Ethyl 3-hydroxydodecanoate	C14H28O3	1.30873	0.388163	0.452779	0.344114	0.0966683	Positive
HMDB0061662	13-hydroxyoctadecanoic acid	C18H36O3	0.394784	-1.34087	0.313204	0.504173	0.747642	Negative														HMDB0000710	4-Hydroxybutyric acid	C4H8O3	1.07087	0.0987868	0.757968	0.120349	0.214278	Negative			HMDB0072871	MG(21:0/0:0)	C24H48O4	1.27855	0.354512	0.463746	0.33372	0.691849	Positive
HMDB0061695	LysoPI(16:0)	C25H49O12P	1.00629	0.00905068	0.965161	0.0154003	0.0594279	Negative														HMDB0028830	Glutamyltryptophan	C16H19N3O5	0.904204	-0.14528	0.765935	0.115808	0.0690627	Negative			HMDB0061784	3-Allyl-1-cyclohexene	C9H14	1.07587	0.10551	0.47169	0.326344	0.525642	Positive
HMDB0062549	2-Hydroxystearic acid	C18H36O3	26.8913	4.74907	0.000135928	3.86669	2.1698	Negative														HMDB0010402	LysoPC(22:5)	C30H52NO7P	1.0795	0.110361	0.773417	0.111586	0.0766775	Negative	Shared		HMDB0040940	Capsiamide	C17H35NO	0.889391	-0.16911	0.473406	0.324766	0.633745	Positive
HMDB0116636	PG(a-13:0/a-13:0)	C32H63O10P	9.41555	3.23504	3.10247e-05	4.50829	2.10481	Negative														HMDB0029006	Phenylalanyltryptophan	C20H21N3O3	0.902039	-0.148738	0.792136	0.1012	0.464746	Negative	Shared		HMDB0249840	Cetylmannoside	C22H44O6	1.22734	0.295541	0.47634	0.322083	0.808181	Positive
HMDB0240261	LysoPI(18:0)	C27H53O12P	1.1156	0.157818	0.300739	0.52181	0.85018	Negative														HMDB0000645	Galactose 1-phosphate	C6H13O9P	1.05649	0.0792748	0.792664	0.100911	0.384071	Negative			HMDB0029077	Tryptophyl-Arginine	C17H24N6O3	0.711342	-0.491385	0.476948	0.321529	0.211349	Positive
HMDB0240294	2-O-Methylascorbic acid	C7H10O6	0.605915	-0.722812	0.217488	0.662564	0.796811	Negative														HMDB0010407	LysoPC(P-16:0)	C24H50NO6P	1.06962	0.0971013	0.795387	0.0994216	0.226769	Negative	Shared		HMDB0255213	N-OCTANOYLHOMOSERINE LACTONE	C12H21NO3	1.29448	0.372374	0.484987	0.31427	0.51006	Positive
HMDB0240548	O-Coumaric acid glucuronide	C15H16O9	0.752111	-0.410982	0.322107	0.491999	0.968419	Negative														HMDB0031609	Phenoxyacetic acid	C8H8O3	0.949273	-0.0751052	0.800525	0.096625	0.228388	Negative			HMDB0060127	25-Hydroxyvitamin D3-26,23-lactol	C27H42O4	0.846881	-0.239769	0.485017	0.314243	0.668642	Positive
HMDB0241926	N-Palmitoyl Histidine	C22H39N3O3	1.28245	0.358898	0.0594692	1.22571	1.42299	Negative														HMDB0242353	1-Amino-2-sulfanylethanesulfinic acid	C2H7NO2S2	1.04126	0.0583282	0.810553	0.0912187	0.453266	Negative			HMDB0304044	2,5-diamino-6-(5-phosphoribosylamino)pyrimidin-4(3H)-one	C9H16N5O8P	1.15879	0.212625	0.485708	0.313625	0.607722	Positive
HMDB0242050	N-Myristoyl Glutamine	C19H36N2O4	1.3172	0.397473	0.360213	0.44344	0.930442	Negative														HMDB0013243	Leucylphenylalanine	C15H22N2O3	0.93162	-0.102187	0.820291	0.0860322	0.0988299	Negative			HMDB0030930	1-Tridecene	C13H26	0.865544	-0.208321	0.486769	0.312677	0.711374	Positive
HMDB0242124	Dibutyl sulfosuccinate	C12H22O7S	1.94516	0.959888	0.444511	0.352118	0.87138	Negative														HMDB0011174	Isoleucylproline	C11H20N2O3	0.960576	-0.0580285	0.837332	0.0771021	0.24317	Negative			HMDB0040338	3,5,5-Trimethyl-3-cyclohexen-1-one	C9H14O	0.834926	-0.26028	0.487375	0.312136	0.699515	Positive
HMDB0242353	1-Amino-2-sulfanylethanesulfinic acid	C2H7NO2S2	1.04126	0.0583282	0.810553	0.0912187	0.453266	Negative														HMDB0004284	Tyrosol	C8H10O2	1.06424	0.0898256	0.846006	0.0726267	0.22003	Negative			HMDB0000220	Palmitic acid	C16H32O2	1.07289	0.101498	0.487831	0.311731	0.53225	Positive
HMDB0242420	Deoxycholyltyrosine	C33H49NO6	0.822812	-0.281364	0.396886	0.401334	0.481261	Negative														HMDB0011519	LysoPE(20:5)	C25H42NO7P	1.02813	0.0400184	0.848162	0.0715213	0.198	Negative			HMDB0242729	1,2-O-Isopropylideneglucofuranose	C9H16O6	0.749497	-0.416005	0.496075	0.304452	0.557417	Positive
HMDB0242443	Cholylthreonine	C28H47NO7	0.979304	-0.0301707	0.869594	0.0606835	0.0663091	Negative														HMDB0249137	betaDioxolane-cytidine	C8H11N3O4	0.962003	-0.0558872	0.85916	0.0659257	0.262747	Negative			HMDB0011617	Adenosine 2'-phosphate	C10H14N5O7P	1.08988	0.124175	0.496549	0.304038	0.633823	Positive
HMDB0243941	1-Methylindole	C9H9N	1.35374	0.436954	0.343023	0.464677	0.846041	Negative														HMDB0029091	Tryptophyl-Proline	C16H19N3O3	1.02891	0.0411123	0.86169	0.0646489	0.107928	Negative			HMDB0000222	Palmitoylcarnitine	C23H45NO4	0.873459	-0.195189	0.500085	0.300956	0.674574	Positive
HMDB0244373	Eicosa-11,14,17-trienoic acid	C20H34O2	1.18473	0.244562	0.40386	0.393769	0.49848	Negative														HMDB0001520	Flavin mononucleotide	C17H21N4O9P	0.965799	-0.0502047	0.865858	0.0625534	0.00375352	Negative			HMDB0246955	2,2,3,3-Tetramethylcyclopropanecarboxamide	C8H15NO	0.840657	-0.250411	0.502975	0.298454	0.691568	Positive
HMDB0244766	17-Dimethylaminogeldanamycin	C32H48N4O8	1.01192	0.0170969	0.952057	0.0213372	0.0981447	Negative														HMDB0242443	Cholylthreonine	C28H47NO7	0.979304	-0.0301707	0.869594	0.0606835	0.0663091	Negative			HMDB0000269	Sphinganine	C18H39NO2	0.910908	-0.134622	0.504051	0.297526	0.627288	Positive
HMDB0245244	2-(3-Mercaptopropyl)pentanedioic acid	C8H14O4S	0.578039	-0.790761	0.220395	0.656798	0.868675	Negative														HMDB0035486	6-Caffeoylsucrose	C21H28O14	0.942316	-0.0857175	0.873434	0.05877	0.418172	Negative			HMDB0002250	Dodecanoylcarnitine	C19H37NO4	0.748342	-0.41823	0.506764	0.295194	0.069133	Positive
HMDB0246561	4-Oxoproline	C5H7NO3	0.898406	-0.154561	0.56312	0.249399	0.119581	Negative														HMDB0028940	Leucyl-Tryptophan	C17H23N3O3	0.95822	-0.0615707	0.875344	0.0578213	0.235292	Negative			HMDB0302524	Lupinic acid	C10H17NO2	1.19032	0.251344	0.506975	0.295013	0.471035	Positive
HMDB0249137	betaDioxolane-cytidine	C8H11N3O4	0.962003	-0.0558872	0.85916	0.0659257	0.262747	Negative														HMDB0006278	5a-Dihydrotestosterone sulfate	C19H30O5S	1.07038	0.0981289	0.883191	0.0539456	0.368631	Negative			HMDB0034671	5,8-Megastigmadien-4-one	C13H20O	0.707882	-0.49842	0.508069	0.294077	0.558228	Positive
HMDB0249529	Cyclic ADP-ribose	C15H21N5O13P2	0.836022	-0.258387	0.611753	0.213424	0.10668	Negative														HMDB0039960	3-O-Caffeoyl-4-O-methylquinic acid	C17H20O9	0.944453	-0.0824484	0.887993	0.0515906	0.263729	Negative			HMDB0039827	Serratol	C20H34O	0.961101	-0.0572401	0.509139	0.293164	0.489854	Positive
HMDB0250147	Cholylglycyltyrosine	C35H52N2O8	0.638589	-0.64704	0.27788	0.556142	0.906838	Negative														HMDB0259391	5-Cholesten-3beta-25-diol-3-sulfate	C27H46O5S	0.985296	-0.0213713	0.890194	0.0505156	0.130062	Negative			HMDB0000687	Leucine	C6H13NO2	1.1129	0.15433	0.510862	0.291696	0.614368	Positive
HMDB0250987	Deltorphin II	C38H54N8O10	0.876491	-0.190189	0.563276	0.249279	0.0541746	Negative														HMDB0000158	Tyrosine	C9H11NO3	0.962463	-0.0551965	0.895248	0.0480569	0.121469	Negative			HMDB0013127	3-Hydroxybutyrylcarnitine	C11H21NO5	1.79245	0.841933	0.517246	0.286303	0.116055	Positive
HMDB0251779	Succinic acid, sulfo-, 1,4-dioctyl ester	C20H38O7S	67.7258	6.08163	0.130592	0.884083	2.22539	Negative														HMDB0034153	Ethyl tetradecanoate	C16H32O2	0.970517	-0.0431749	0.898554	0.0464557	0.56111	Negative			HMDB0000050	Adenosine	C10H13N5O4	0.755992	-0.403558	0.526283	0.278781	0.0137023	Positive
HMDB0251802	Endothion	C9H13O6PS	0.675233	-0.566542	0.0506054	1.2958	1.37906	Negative														HMDB0015109	Edetic Acid	C10H16N2O8	1.06185	0.0865867	0.904117	0.0437753	0.224208	Negative			HMDB0059875	Carvotanacetone	C10H16O	0.849464	-0.235375	0.528235	0.277173	0.681575	Positive
HMDB0252174	Fasoracetam	C10H16N2O2	1.33396	0.415712	0.350791	0.454951	0.916175	Negative														HMDB0003426	Pantetheine	C11H22N2O4S	0.972549	-0.0401575	0.911128	0.0404206	0.217998	Negative	Shared		HMDB0036759	Pregeijerene	C12H18	0.862989	-0.212586	0.535353	0.27136	0.644674	Positive
HMDB0254679	Metomidate	C13H14N2O2	0.993679	-0.00914753	0.972184	0.0122514	0.0467772	Negative														HMDB0001043	Arachidonic acid	C20H32O2	0.98466	-0.0223032	0.912162	0.039928	0.244758	Negative			HMDB0059905	Ethylbenzene	C8H10	0.872555	-0.196683	0.543264	0.264989	0.633939	Positive
HMDB0255129	N-Dodecylsarcosinate	C15H31NO2	0.735209	-0.443774	0.744506	0.128132	0.748527	Negative														HMDB0011503	LysoPE(16:0)	C21H44NO7P	1.01066	0.0152997	0.934991	0.0291925	0.158246	Negative	Shared		HMDB0062656	Linoleamide	C18H33NO	1.08544	0.118283	0.552159	0.257936	0.627855	Positive
HMDB0255446	2-Naphthalenesulfonic acid	C10H8O3S	0.841682	-0.248653	0.673695	0.171537	0.118668	Negative														HMDB0036628	9-Hydroxy-4-methoxypsoralen	C12H8O5	0.978182	-0.0318247	0.939377	0.02716	0.230487	Negative			HMDB0059834	Pentylbenzene	C11H16	0.868058	-0.204137	0.55399	0.256498	0.635744	Positive
HMDB0258432	Spiroxamine	C18H35NO2	1.27772	0.353574	0.00901005	2.04527	1.73242	Negative														HMDB0002825	Theobromine	C7H8N4O2	1.01281	0.0183615	0.946652	0.0238094	0.00805844	Negative			HMDB0004487	Carvone	C10H14O	0.883907	-0.178034	0.559505	0.252196	0.621169	Positive
HMDB0259391	5-Cholesten-3beta-25-diol-3-sulfate	C27H46O5S	0.985296	-0.0213713	0.890194	0.0505156	0.130062	Negative														HMDB0244766	17-Dimethylaminogeldanamycin	C32H48N4O8	1.01192	0.0170969	0.952057	0.0213372	0.0981447	Negative			HMDB0030404	Armillaripin	C24H30O6	0.860106	-0.217414	0.564656	0.248216	0.651759	Positive
HMDB0261907	PE(18:3(10,12,15)-OH(9)/20:0)	C43H80NO9P	0.426297	-1.23007	0.242473	0.615336	0.775	Negative														HMDB0061695	LysoPI(16:0)	C25H49O12P	1.00629	0.00905068	0.965161	0.0154003	0.0594279	Negative			HMDB0014520	Trihexyphenidyl	C20H31NO	1.11907	0.162295	0.571959	0.242635	0.367544	Positive
HMDB0275026	PGP(PGJ2/i-14:0)	C40H70O15P2	0.714563	-0.484867	0.552431	0.257722	0.688442	Negative														HMDB0011152	LysoPE(P-16:0)	C21H44NO6P	1.00712	0.0102303	0.970521	0.0129952	0.0899443	Negative	Shared		HMDB0013648	Palmitoleoylethanolamde	C18H35NO2	1.05317	0.074738	0.576993	0.23883	0.445995	Positive
HMDB0303582	Nonioside B	C26H46O17	0.639192	-0.645678	0.242322	0.615607	0.464745	Negative														HMDB0254679	Metomidate	C13H14N2O2	0.993679	-0.00914753	0.972184	0.0122514	0.0467772	Negative			HMDB0028928	Leucyl-Glutamate	C11H20N2O5	0.770956	-0.37528	0.580192	0.236428	0.995016	Positive
HMDB0304228	6-hydroxymethyl-dihydropterin diphosphate	C7H8N5O8P2-3	0.875665	-0.191549	0.626536	0.203054	0.489934	Negative														HMDB0001542	N-Acetyllactosamine	C14H25NO11	0.985471	-0.021114	0.974832	0.0110704	0.140574	Negative			HMDB0000148	Glutamic acid	C5H9NO4	0.937672	-0.0928453	0.580252	0.236383	0.315981	Positive
HMDB0304422	N-acetylglutamyl-phosphate	C7H10NO8P-2	1.21892	0.285606	0.379999	0.420217	0.910377	Negative														HMDB0000272	Phosphoserine	C3H8NO6P	1.00823	0.0118248	0.976518	0.0103197	0.133325	Negative			HMDB0260463	MG(20:3-O(8,9))	C23H38O5	0.963177	-0.0541274	0.583544	0.233926	0.41549	Positive
HMDB0341228	4-Indolecarbaldehyde	C9H7NO	0.83387	-0.262105	0.508464	0.29374	0.666608	Negative														HMDB0028814	Glutamylasparagine	C9H15N3O6	1.0045	0.0064704	0.984473	0.00679639	0.500839	Negative			HMDB0013126	Butenylcarnitine	C11H19NO4	0.780536	-0.357463	0.587098	0.231289	0.00737913	Positive
HMDB0003355	5-Aminopentanoic acid	C5H11NO2	1.06214	0.0869767	0.720796	0.142188	0.278738	Positive	Shared																								HMDB0040458	1,2,4-Tris(methylene)cyclohexane	C9H12	0.884973	-0.176295	0.600795	0.221274	0.616943	Positive
HMDB0003426	Pantetheine	C11H22N2O4S	0.981444	-0.0270224	0.931571	0.0307842	0.274395	Positive	Shared																								HMDB0013326	2-Dodecenoylcarnitine	C19H35NO4	0.760897	-0.394226	0.602131	0.220309	0.312859	Positive
HMDB0010382	LysoPC(16:0)	C24H50NO7P	0.933222	-0.0997074	0.449114	0.347643	0.916628	Positive	Shared																								HMDB0011525	LysoPE(22:5)	C27H46NO7P	0.854099	-0.227524	0.602297	0.22019	0.656727	Positive	Shared
HMDB0010384	LysoPC(18:0)	C26H54NO7P	1.15336	0.205846	0.263776	0.578765	1.05197	Positive	Shared																								HMDB0037180	Argpyrimidine	C11H18N4O3	0.927041	-0.109295	0.612933	0.212587	0.529869	Positive
HMDB0010393	LysoPC(20:3)	C28H52NO7P	1.2242	0.291834	0.274862	0.560886	0.837285	Positive	Shared																								HMDB0061889	1,3,5-Heptatriene	C7H10	0.890396	-0.16748	0.613925	0.211885	0.613218	Positive
HMDB0010402	LysoPC(22:5)	C30H52NO7P	0.998825	-0.00169596	0.996048	0.00171956	0.0728493	Positive	Shared																								HMDB0243577	2,4-Heptadienal	C7H10O	1.18413	0.243823	0.615293	0.210918	0.120587	Positive
HMDB0010404	LysoPC(22:6)	C30H50NO7P	0.772156	-0.373035	0.223044	0.651609	1.04397	Positive	Shared																								HMDB0037740	1,2-Dimethyl-4-(6-methyl-4-heptenyl)-1,3-cyclohexadiene	C16H26	0.900359	-0.151427	0.615812	0.210552	0.627162	Positive
HMDB0010407	LysoPC(P-16:0)	C24H50NO6P	0.694545	-0.52586	0.0882124	1.05447	1.55615	Positive	Shared																								HMDB0251502	1,3,5-Hexatriene	C6H8	1.06974	0.0972631	0.618057	0.208971	0.421742	Positive
HMDB0011130	LysoPE(18:0)	C23H48NO7P	1.03204	0.0455032	0.808464	0.0923394	0.184075	Positive	Shared																								HMDB0005079	15-Deoxy-d-12,14-PGJ2	C20H28O3	1.05791	0.0812138	0.619884	0.20769	0.43724	Positive
HMDB0011152	LysoPE(P-16:0)	C21H44NO6P	0.953471	-0.0687392	0.824292	0.0839191	0.53946	Positive	Shared																								HMDB0013624	Alpha-Linolenoyl ethanolamide	C20H35NO2	1.04188	0.0591911	0.621012	0.2069	0.497746	Positive
HMDB0011503	LysoPE(16:0)	C21H44NO7P	1.03416	0.0484545	0.63517	0.19711	0.497315	Positive	Shared																								HMDB0013336	3-Hydroxyhexadecanoylcarnitine	C23H45NO5	1.07406	0.103074	0.621167	0.206791	0.397864	Positive
HMDB0011507	LysoPE(18:2)	C23H44NO7P	0.761718	-0.392672	0.397489	0.400674	0.603122	Positive	Shared																								HMDB0010395	LysoPC(20:4)	C28H50NO7P	0.910722	-0.134917	0.621988	0.206218	0.592077	Positive
HMDB0011517	LysoPE(20:4)	C25H44NO7P	0.801308	-0.319572	0.427283	0.369284	0.793961	Positive	Shared																								HMDB0000717	Isolithocholic acid	C24H40O3	0.894497	-0.160852	0.632032	0.199261	0.640193	Positive
HMDB0011525	LysoPE(22:5)	C27H46NO7P	0.854099	-0.227524	0.602297	0.22019	0.656727	Positive	Shared																								HMDB0011503	LysoPE(16:0)	C21H44NO7P	1.03416	0.0484545	0.63517	0.19711	0.497315	Positive	Shared
HMDB0011526	LysoPE(22:6)	C27H44NO7P	0.777624	-0.362855	0.359406	0.444415	0.804155	Positive	Shared																								HMDB0243822	1-Aminocyclohexanecarboxylic acid	C7H13NO2	0.919687	-0.120785	0.656754	0.182597	0.421225	Positive
HMDB0013034	Palmitoylglycine	C18H35NO3	1.2597	0.33308	0.0622551	1.20583	1.54638	Positive	Shared																								HMDB0035601	3-Methyl-2-(2-pentenyl)-2-cyclopenten-1-one	C11H16O	1.06848	0.0955648	0.659103	0.181047	0.353758	Positive
HMDB0028910	Isoleucyl-Isoleucine	C12H24N2O3	0.737387	-0.439507	0.359156	0.444717	0.67604	Positive	Shared																								HMDB0302964	24-Hydroxytetracosanoic acid	C24H48O3	0.90279	-0.147537	0.67587	0.170137	0.429544	Positive
HMDB0029006	Phenylalanyltryptophan	C20H21N3O3	1.05024	0.0707192	0.845062	0.0731117	0.19717	Positive	Shared																								HMDB0303223	4,8-Dimethyl-3,7-nonadien-2-one	C11H18O	1.03213	0.0456273	0.677598	0.169028	0.498662	Positive
HMDB0032925	1-Phenyl-1,3-eicosanedione	C26H42O2	0.765528	-0.385472	0.323794	0.489732	0.508436	Positive	Shared																								HMDB0059826	alpha-Ionene	C13H18	1.11813	0.161082	0.686554	0.163326	0.15102	Positive
HMDB0038057	Dehydrophytosphingosine	C18H37NO3	1.21317	0.278777	0.169199	0.771603	1.30981	Positive	Shared																								HMDB0006461	Linoelaidylcarnitine	C25H45NO4	0.879835	-0.184696	0.700571	0.154548	0.182727	Positive
HMDB0061691	1-Heptadecanoylglycerophosphoethanolamine	C22H46NO7P	0.806673	-0.309944	0.140849	0.851245	1.38194	Positive	Shared																								HMDB0036416	beta-Spathulene	C15H22	0.924209	-0.113708	0.712336	0.147315	0.512452	Positive
HMDB0243890	1-O-Hexadecyl-sn-glycero-3-phosphocholine	C24H52NO6P	1.12809	0.173882	0.148606	0.827962	1.23643	Positive	Shared																								HMDB0243889	1-Hexadecene	C16H32	1.08281	0.114786	0.71249	0.147221	0.648713	Positive
HMDB0252449	Formycin b	C10H12N4O5	0.669515	-0.578811	0.112584	0.948523	1.4558	Positive	Shared																								HMDB0003355	5-Aminopentanoic acid	C5H11NO2	1.06214	0.0869767	0.720796	0.142188	0.278738	Positive	Shared
HMDB0302123	4',5'-Dihydropsoralen	C11H8O3	1.05863	0.0822044	0.734854	0.133799	0.365185	Positive	Shared																								HMDB0003040	Arabinosylhypoxanthine	C10H12N4O5	0.900671	-0.150928	0.726047	0.139035	0.370899	Positive
HMDB0000045	Adenosine monophosphate	C10H14N5O7P	1.01455	0.0208459	0.920735	0.0358655	0.100098	Positive																									HMDB0302123	4',5'-Dihydropsoralen	C11H8O3	1.05863	0.0822044	0.734854	0.133799	0.365185	Positive	Shared
HMDB0000050	Adenosine	C10H13N5O4	0.755992	-0.403558	0.526283	0.278781	0.0137023	Positive																									HMDB0000738	Indole	C8H7N	0.930464	-0.103977	0.735872	0.133198	0.211656	Positive
HMDB0000062	Carnitine	C7H15NO3	0.902799	-0.147523	0.10735	0.969199	1.38561	Positive																									HMDB0002815	LysoPC(18:1)	C26H52NO7P	1.10261	0.140923	0.741802	0.129712	0.0634372	Positive
HMDB0000064	Creatine	C4H9N3O2	0.800057	-0.321825	0.364058	0.43883	0.588998	Positive																									HMDB0011180	Prolylproline	C10H16N2O3	1.11863	0.161732	0.750914	0.12441	0.134454	Positive
HMDB0000086	Glycerophosphocholine	C8H20NO6P	0.82395	-0.279371	0.0552367	1.25777	1.68695	Positive																									HMDB0060134	25,26-Trihydroxyvitamin D3	C27H44O4	0.937018	-0.0938516	0.762605	0.1177	0.128099	Positive
HMDB0000132	Guanine	C5H5N5O	0.750397	-0.414274	0.125551	0.901181	1.43745	Positive																									HMDB0015077	Cycrimine	C19H29NO	0.93921	-0.0904798	0.765458	0.116078	0.543133	Positive
HMDB0000148	Glutamic acid	C5H9NO4	0.937672	-0.0928453	0.580252	0.236383	0.315981	Positive																									HMDB0242058	N-Myristoyl Proline	C19H35NO3	0.840399	-0.250853	0.765496	0.116057	0.0164306	Positive
HMDB0000162	Proline	C5H9NO2	1.24107	0.311583	0.015388	1.81282	1.89299	Positive																									HMDB0032397	Methyl-delta-ionone	C14H22O	1.04622	0.0651896	0.773574	0.111498	0.221692	Positive
HMDB0000201	Acetylcarnitine	C9H17NO4	0.952257	-0.0705768	0.832777	0.0794712	0.54652	Positive																									HMDB0029566	Isopulegone caffeate	C19H24O4	0.939997	-0.0892721	0.780415	0.107674	0.23161	Positive
HMDB0000220	Palmitic acid	C16H32O2	1.07289	0.101498	0.487831	0.311731	0.53225	Positive																									HMDB0003352	Menthol	C10H20O	1.07946	0.11031	0.792461	0.101022	0.00853132	Positive
HMDB0000222	Palmitoylcarnitine	C23H45NO4	0.873459	-0.195189	0.500085	0.300956	0.674574	Positive																									HMDB0041404	2-Methylcyclododecanone	C13H24O	1.06005	0.0841337	0.800927	0.0964069	0.363859	Positive
HMDB0000267	Pyroglutamic acid	C5H7NO3	0.927684	-0.108294	0.337049	0.472307	0.989852	Positive																									HMDB0011130	LysoPE(18:0)	C23H48NO7P	1.03204	0.0455032	0.808464	0.0923394	0.184075	Positive	Shared
HMDB0000269	Sphinganine	C18H39NO2	0.910908	-0.134622	0.504051	0.297526	0.627288	Positive																									HMDB0302269	Pentenylbenzene	C11H14	0.979868	-0.0293414	0.815059	0.0888112	0.129411	Positive
HMDB0000308	3b-Hydroxy-5-cholenoic acid	C24H38O3	1.5582	0.639876	0.132144	0.878953	1.19011	Positive																									HMDB0030319	Mukeic acid	C13H9NO3	0.946784	-0.0788931	0.817497	0.0875137	0.190818	Positive
HMDB0000378	2-Methylbutyroylcarnitine	C12H23NO4	0.632975	-0.65978	0.103036	0.987012	1.0915	Positive																									HMDB0011152	LysoPE(P-16:0)	C21H44NO6P	0.953471	-0.0687392	0.824292	0.0839191	0.53946	Positive	Shared
HMDB0000528	4,5-Dihydroorotic acid	C5H6N2O4	1.34815	0.430986	0.146151	0.835197	1.21746	Positive																									HMDB0001218	Coumarin	C9H6O2	0.956075	-0.0648045	0.8273	0.0823368	0.0761585	Positive
HMDB0000651	Decanoylcarnitine	C17H33NO4	0.554444	-0.850885	0.0138066	1.85991	2.07402	Positive																									HMDB0014581	Allopurinol	C5H4N4O	1.04207	0.0594503	0.829343	0.0812659	0.560803	Positive
HMDB0000687	Leucine	C6H13NO2	1.1129	0.15433	0.510862	0.291696	0.614368	Positive																									HMDB0059765	3-Indolehydracrylic acid	C11H11NO3	0.948478	-0.0763135	0.832056	0.0798474	0.155463	Positive
HMDB0000717	Isolithocholic acid	C24H40O3	0.894497	-0.160852	0.632032	0.199261	0.640193	Positive																									HMDB0259756	Valpromide	C8H17NO	0.974381	-0.0374424	0.832368	0.0796848	0.0564402	Positive
HMDB0000734	Indoleacrylic acid	C11H9NO2	1.07597	0.105638	0.874324	0.0583276	0.226782	Positive																									HMDB0000201	Acetylcarnitine	C9H17NO4	0.952257	-0.0705768	0.832777	0.0794712	0.54652	Positive
HMDB0000738	Indole	C8H7N	0.930464	-0.103977	0.735872	0.133198	0.211656	Positive																									HMDB0031923	10,20-Dihydroxyeicosanoic acid	C20H40O4	1.0208	0.0297007	0.835191	0.0782143	0.133028	Positive
HMDB0000791	Octanoylcarnitine	C15H29NO4	0.428312	-1.22326	0.00728984	2.13728	2.11682	Positive																									HMDB0094771	6-hydroxyoct-6-enoylglycine	C10H17NO4	0.93427	-0.0980879	0.837386	0.0770742	0.0586774	Positive
HMDB0000824	Propionylcarnitine	C10H19NO4	0.569864	-0.811309	0.00598402	2.22301	2.01261	Positive																									HMDB0302963	22-Hydroxydocosanoic acid	C22H44O3	1.03128	0.0444414	0.837499	0.0770159	0.257894	Positive
HMDB0000826	Pentadecanoic acid	C15H30O2	1.14041	0.18955	0.251457	0.599536	1.02315	Positive																									HMDB0302335	Psilostachyin	C15H20O5	0.964142	-0.0526831	0.844112	0.0736001	0.194909	Positive
HMDB0000848	Stearoylcarnitine	C25H49NO4	0.709356	-0.495418	0.154062	0.812305	0.842482	Positive																									HMDB0032330	4-Hydroxy-2-butenoic acid gamma-lactone	C4H4O2	0.962259	-0.0555029	0.845011	0.0731375	0.549685	Positive
HMDB0000944	Behenic acid	C22H44O2	0.989712	-0.0149188	0.946563	0.0238507	0.000722997	Positive																									HMDB0029006	Phenylalanyltryptophan	C20H21N3O3	1.05024	0.0707192	0.845062	0.0731117	0.19717	Positive	Shared
HMDB0000965	Hypotaurine	C2H7NO2S	0.902615	-0.147818	0.383799	0.415896	0.748263	Positive																									HMDB0031265	1-Nonanol	C9H20O	1.01246	0.0178586	0.846701	0.0722701	0.155682	Positive
HMDB0001161	4-Trimethylammoniobutanoic acid	C7H15NO2	0.98097	-0.0277197	0.876083	0.0574549	0.147288	Positive																									HMDB0030944	Cystophorene	C11H18	1.08937	0.1235	0.852703	0.069202	0.0803986	Positive
HMDB0001218	Coumarin	C9H6O2	0.956075	-0.0648045	0.8273	0.0823368	0.0761585	Positive																									HMDB0061664	12-hydroxyicosanoic acid	C20H40O3	0.973801	-0.0383009	0.858872	0.0660714	0.0886511	Positive
HMDB0001259	Succinic acid semialdehyde	C4H6O3	0.902833	-0.147469	0.134758	0.870444	1.29359	Positive																									HMDB0038212	Humulenol II	C15H24O	1.01448	0.0207454	0.860325	0.0653373	0.203981	Positive
HMDB0001388	alpha-Linolenic acid	C18H30O2	1.23286	0.302005	0.0768178	1.11454	1.51887	Positive																									HMDB0013166	2-Hydroxymyristoylcarnitine	C21H41NO5	0.949249	-0.0751418	0.862307	0.0643381	0.29381	Positive
HMDB0001406	Niacinamide	C6H6N2O	0.492822	-1.02086	0.0115104	1.93891	2.15665	Positive																									HMDB0004827	Proline betaine	C7H13NO2	1.04063	0.0574613	0.870648	0.0601573	0.0841764	Positive
HMDB0001431	Pyridoxamine	C8H12N2O2	1.14363	0.193623	0.216122	0.665301	1.1736	Positive																									HMDB0000734	Indoleacrylic acid	C11H9NO2	1.07597	0.105638	0.874324	0.0583276	0.226782	Positive
HMDB0001480	3-Dehydrosphinganine	C18H37NO2	0.835067	-0.260037	0.362393	0.44082	0.73022	Positive																									HMDB0001161	4-Trimethylammoniobutanoic acid	C7H15NO2	0.98097	-0.0277197	0.876083	0.0574549	0.147288	Positive
HMDB0001488	Nicotinic acid	C6H5NO2	1.62115	0.697018	0.206494	0.685092	1.01802	Positive																									HMDB0031184	N-Isobutyl-2,4,8,10,12-tetradecapentaenamide	C18H27NO	1.01526	0.0218479	0.883638	0.0537256	0.143306	Positive
HMDB0001551	Palmitaldehyde	C16H32O	0.35602	-1.48997	0.097317	1.01181	1.67219	Positive																									HMDB0038685	Muricatacin	C17H32O3	0.96173	-0.0562958	0.892011	0.0496299	0.444859	Positive
HMDB0002019	Phytol	C20H40O	13.8876	3.79572	0.384824	0.414738	0.164	Positive																									HMDB0251566	Dodecanamide	C12H25NO	1.03931	0.0556202	0.897355	0.0470356	0.0272697	Positive
HMDB0002226	Adrenic acid	C22H36O2	1.09533	0.131372	0.299706	0.523305	0.900834	Positive																									HMDB0006547	Stearidonic acid	C18H28O2	0.971195	-0.0421675	0.901166	0.0451954	0.481525	Positive
HMDB0002231	11-Eicosenoic acid	C20H38O2	0.687869	-0.539795	0.371559	0.429973	0.716053	Positive																									HMDB0304063	2-carboxyxylonolactone	C6H7O7-	0.989859	-0.0147054	0.907806	0.042007	0.0603531	Positive
HMDB0002250	Dodecanoylcarnitine	C19H37NO4	0.748342	-0.41823	0.506764	0.295194	0.069133	Positive																									HMDB0015447	Penbutolol	C18H29NO2	0.990856	-0.0132534	0.909282	0.0413012	0.0547542	Positive
HMDB0002697	19-Norandrosterone	C18H28O2	1.19119	0.252409	0.105311	0.977527	1.45143	Positive																									HMDB0000045	Adenosine monophosphate	C10H14N5O7P	1.01455	0.0208459	0.920735	0.0358655	0.100098	Positive
HMDB0002725	Nandrolone	C18H26O2	1.52477	0.608596	0.32593	0.486876	0.296356	Positive																									HMDB0003426	Pantetheine	C11H22N2O4S	0.981444	-0.0270224	0.931571	0.0307842	0.274395	Positive	Shared
HMDB0002815	LysoPC(18:1)	C26H52NO7P	1.10261	0.140923	0.741802	0.129712	0.0634372	Positive																									HMDB0072839	MG(19:0)	C22H44O4	1.01039	0.0149193	0.938776	0.0274382	0.178734	Positive
HMDB0002823	Docosatrienoic acid	C22H38O2	1.32661	0.407741	0.0257428	1.58934	1.80093	Positive																									HMDB0034272	Psoralen	C11H6O3	1.01465	0.0209874	0.938991	0.0273387	0.313166	Positive
HMDB0003040	Arabinosylhypoxanthine	C10H12N4O5	0.900671	-0.150928	0.726047	0.139035	0.370899	Positive																									HMDB0006351	Vaccenyl carnitine	C25H47NO4	0.980599	-0.028265	0.941383	0.0262336	0.0181367	Positive
HMDB0003229	Palmitoleic acid	C16H30O2	1.18208	0.241331	0.0417168	1.37969	1.77829	Positive																									HMDB0042008	Ritalinic acid	C13H17NO2	0.980201	-0.0288499	0.942334	0.0257951	0.378945	Positive
HMDB0003352	Menthol	C10H20O	1.07946	0.11031	0.792461	0.101022	0.00853132	Positive																									HMDB0011619	Arachidyl alcohol	C20H42O	0.980294	-0.028714	0.945711	0.0242414	0.0161509	Positive
HMDB0004482	2-Methoxyestrone 3-glucuronide	C25H32O9	0.366851	-1.44673	0.112061	0.950544	1.11417	Positive																									HMDB0000944	Behenic acid	C22H44O2	0.989712	-0.0149188	0.946563	0.0238507	0.000722997	Positive
HMDB0004487	Carvone	C10H14O	0.883907	-0.178034	0.559505	0.252196	0.621169	Positive																									HMDB0258433	Spisulosine	C18H39NO	1.01696	0.0242595	0.950642	0.0219831	0.341645	Positive
HMDB0004610	Phytosphingosine	C18H39NO3	1.06645	0.0928231	0.407704	0.389656	0.655801	Positive																									HMDB0243997	1-Phytene	C20H40	0.983174	-0.024482	0.957515	0.0188542	0.120712	Positive
HMDB0004668	13-OxoODE	C18H30O3	1.20396	0.267788	0.0964379	1.01575	1.38082	Positive																									HMDB0014339	Tramadol	C16H25NO2	1.00365	0.00525277	0.958334	0.0184833	0.059796	Positive
HMDB0004827	Proline betaine	C7H13NO2	1.04063	0.0574613	0.870648	0.0601573	0.0841764	Positive																									HMDB0031336	9-Cycloheptadecen-1-one	C17H30O	1.01702	0.0243549	0.958435	0.0184373	0.372518	Positive
HMDB0005049	10-Nitrolinoleic acid	C18H31NO4	1.24575	0.317017	0.0303525	1.51781	1.78868	Positive																									HMDB0014410	Crotamiton	C13H17NO	1.01055	0.0151428	0.974995	0.0109974	0.0748384	Positive
HMDB0005066	Tetradecanoylcarnitine	C21H41NO4	0.719608	-0.474716	0.132071	0.879194	1.42072	Positive																									HMDB0246518	4-Methylstyrene	C9H10	0.995894	-0.00593586	0.979311	0.0090795	0.307128	Positive
HMDB0005079	15-Deoxy-d-12,14-PGJ2	C20H28O3	1.05791	0.0812138	0.619884	0.20769	0.43724	Positive																									HMDB0013657	2-Arachidonyl Glycerol ether	C23H40O3	1.00759	0.0109133	0.98013	0.0087162	0.193491	Positive
HMDB0006351	Vaccenyl carnitine	C25H47NO4	0.980599	-0.028265	0.941383	0.0262336	0.0181367	Positive																									HMDB0250231	Cicaprost	C22H30O5	0.997656	-0.00338532	0.988999	0.00480397	0.338342	Positive
HMDB0006461	Linoelaidylcarnitine	C25H45NO4	0.879835	-0.184696	0.700571	0.154548	0.182727	Positive																									HMDB0015168	Cerulenin	C12H17NO3	1.00307	0.0044199	0.98925	0.00469409	0.150574	Positive
HMDB0006547	Stearidonic acid	C18H28O2	0.971195	-0.0421675	0.901166	0.0451954	0.481525	Positive																									HMDB0252120	Etozolin	C13H20N2O3S	0.999391	-0.000879168	0.995736	0.00185565	0.11218	Positive
HMDB0010347	Octanoylglucuronide	C14H24O8	0.717883	-0.47818	0.379907	0.420323	0.810413	Positive																									HMDB0010402	LysoPC(22:5)	C30H52NO7P	0.998825	-0.00169596	0.996048	0.00171956	0.0728493	Positive	Shared
HMDB0010395	LysoPC(20:4)	C28H50NO7P	0.910722	-0.134917	0.621988	0.206218	0.592077	Positive																									HMDB0015602	Milnacipran	C15H22N2O	1.00115	0.0016553	0.99636	0.00158381	0.155247	Positive
HMDB0011180	Prolylproline	C10H16N2O3	1.11863	0.161732	0.750914	0.12441	0.134454	Positive
HMDB0011563	MG(15:0)	C18H36O4	1.1188	0.161951	0.251147	0.600073	0.948853	Positive
HMDB0011571	MG(18:4)	C21H34O4	0.721987	-0.469956	0.198676	0.701854	1.2187	Positive
HMDB0011617	Adenosine 2'-phosphate	C10H14N5O7P	1.08988	0.124175	0.496549	0.304038	0.633823	Positive
HMDB0011619	Arachidyl alcohol	C20H42O	0.980294	-0.028714	0.945711	0.0242414	0.0161509	Positive
HMDB0011626	Dodecanol	C12H26O	0.915563	-0.12727	0.171431	0.76591	1.19803	Positive
HMDB0012082	LysoSM(d18:0)	C23H51N2O5P	2.23273	1.15881	0.075938	1.11954	1.89459	Positive
HMDB0012329	4-Oxoretinol	C20H28O2	2.2462	1.16749	0.0288939	1.53919	1.61623	Positive
HMDB0012815	5-Aminopentanal	C5H11NO	0.955893	-0.0650794	0.250227	0.601666	1.03112	Positive
HMDB0013078	Stearoylethanolamide	C20H41NO2	1.5195	0.603593	0.0427875	1.36868	1.83121	Positive
HMDB0013126	Butenylcarnitine	C11H19NO4	0.780536	-0.357463	0.587098	0.231289	0.00737913	Positive
HMDB0013127	3-Hydroxybutyrylcarnitine	C11H21NO5	1.79245	0.841933	0.517246	0.286303	0.116055	Positive
HMDB0013130	Glutarylcarnitine	C12H21NO6	0.768325	-0.380211	0.403885	0.393742	1.17579	Positive
HMDB0013166	2-Hydroxymyristoylcarnitine	C21H41NO5	0.949249	-0.0751418	0.862307	0.0643381	0.29381	Positive
HMDB0013272	N-Lauroylglycine	C14H27NO3	1.39328	0.478489	0.0895391	1.04799	1.18231	Positive
HMDB0013297	Pentacosanoylglycine	C27H53NO3	2.32338	1.21622	0.128799	0.890086	1.39997	Positive
HMDB0013302	Phenylalanylphenylalanine	C18H20N2O3	0.728523	-0.456954	0.366725	0.43566	0.793511	Positive
HMDB0013321	Undecanoylcarnitine	C18H35NO4	1.36857	0.452674	0.0330308	1.48108	1.71109	Positive
HMDB0013326	2-Dodecenoylcarnitine	C19H35NO4	0.760897	-0.394226	0.602131	0.220309	0.312859	Positive
HMDB0013336	3-Hydroxyhexadecanoylcarnitine	C23H45NO5	1.07406	0.103074	0.621167	0.206791	0.397864	Positive
HMDB0013624	Alpha-Linolenoyl ethanolamide	C20H35NO2	1.04188	0.0591911	0.621012	0.2069	0.497746	Positive
HMDB0013648	Palmitoleoylethanolamde	C18H35NO2	1.05317	0.074738	0.576993	0.23883	0.445995	Positive
HMDB0013649	Eicosapentaenoyl Ethanolamide	C22H35NO2	2.00942	1.00678	0.05256	1.27935	1.88222	Positive
HMDB0013657	2-Arachidonyl Glycerol ether	C23H40O3	1.00759	0.0109133	0.98013	0.0087162	0.193491	Positive
HMDB0013813	13-Heptadecyn-1-ol	C17H32O	1.1485	0.199753	0.21622	0.665105	1.13262	Positive
HMDB0014339	Tramadol	C16H25NO2	1.00365	0.00525277	0.958334	0.0184833	0.059796	Positive
HMDB0014341	Betaxolol	C18H29NO3	1.28608	0.362978	0.158195	0.800808	1.27659	Positive
HMDB0014410	Crotamiton	C13H17NO	1.01055	0.0151428	0.974995	0.0109974	0.0748384	Positive
HMDB0014520	Trihexyphenidyl	C20H31NO	1.11907	0.162295	0.571959	0.242635	0.367544	Positive
HMDB0014581	Allopurinol	C5H4N4O	1.04207	0.0594503	0.829343	0.0812659	0.560803	Positive
HMDB0014861	Methoxamine	C11H17NO3	1.08492	0.117585	0.283324	0.547717	1.06406	Positive
HMDB0015077	Cycrimine	C19H29NO	0.93921	-0.0904798	0.765458	0.116078	0.543133	Positive
HMDB0015168	Cerulenin	C12H17NO3	1.00307	0.0044199	0.98925	0.00469409	0.150574	Positive
HMDB0015447	Penbutolol	C18H29NO2	0.990856	-0.0132534	0.909282	0.0413012	0.0547542	Positive
HMDB0015602	Milnacipran	C15H22N2O	1.00115	0.0016553	0.99636	0.00158381	0.155247	Positive
HMDB0028835	Glycyl-Arginine	C8H17N5O3	0.676255	-0.56436	0.29952	0.523574	1.36177	Positive
HMDB0028922	Leucylalanine	C9H18N2O3	1.20621	0.270477	0.0566596	1.24673	1.56067	Positive
HMDB0028928	Leucyl-Glutamate	C11H20N2O5	0.770956	-0.37528	0.580192	0.236428	0.995016	Positive
HMDB0029077	Tryptophyl-Arginine	C17H24N6O3	0.711342	-0.491385	0.476948	0.321529	0.211349	Positive
HMDB0029104	Tyrosyl-Glutamate	C14H18N2O6	0.639533	-0.64491	0.0888333	1.05142	1.34434	Positive
HMDB0029108	Tyrosyl-Isoleucine	C15H22N2O4	0.766003	-0.384578	0.238471	0.622565	1.09328	Positive
HMDB0029566	Isopulegone caffeate	C19H24O4	0.939997	-0.0892721	0.780415	0.107674	0.23161	Positive
HMDB0029567	Hydroxy-alpha-sanshool	C16H25NO2	1.33542	0.41729	0.0770192	1.1134	1.50278	Positive
HMDB0029632	Oleyl alcohol	C18H36O	0.784018	-0.351041	0.322411	0.49159	0.797285	Positive
HMDB0029817	Ethyl salicylate	C9H10O3	0.222561	-2.16773	0.0303639	1.51764	2.04719	Positive
HMDB0030319	Mukeic acid	C13H9NO3	0.946784	-0.0788931	0.817497	0.0875137	0.190818	Positive
HMDB0030404	Armillaripin	C24H30O6	0.860106	-0.217414	0.564656	0.248216	0.651759	Positive
HMDB0030631	Rubraflavone D	C30H32O6	2.65032	1.40616	0.0491033	1.30889	2.0058	Positive
HMDB0030798	Myricanone	C21H24O5	2.06852	1.0486	0.172095	0.764231	1.28529	Positive
HMDB0030930	1-Tridecene	C13H26	0.865544	-0.208321	0.486769	0.312677	0.711374	Positive
HMDB0030944	Cystophorene	C11H18	1.08937	0.1235	0.852703	0.069202	0.0803986	Positive
HMDB0031127	5-Hexyltetrahydro-2-furanoctanoic acid	C18H34O3	1.10965	0.1501	0.415838	0.381076	0.671256	Positive
HMDB0031184	N-Isobutyl-2,4,8,10,12-tetradecapentaenamide	C18H27NO	1.01526	0.0218479	0.883638	0.0537256	0.143306	Positive
HMDB0031265	1-Nonanol	C9H20O	1.01246	0.0178586	0.846701	0.0722701	0.155682	Positive
HMDB0031336	9-Cycloheptadecen-1-one	C17H30O	1.01702	0.0243549	0.958435	0.0184373	0.372518	Positive
HMDB0031604	2-Penten-1-ol	C5H10O	1.721	0.783247	0.015321	1.81471	1.94492	Positive
HMDB0031678	Pipericine	C22H41NO	1.15727	0.210722	0.392072	0.406634	0.83594	Positive
HMDB0031923	10,20-Dihydroxyeicosanoic acid	C20H40O4	1.0208	0.0297007	0.835191	0.0782143	0.133028	Positive
HMDB0032147	Geranylcitronellol	C20H36O	0.811875	-0.300671	0.266351	0.574545	0.87361	Positive
HMDB0032330	4-Hydroxy-2-butenoic acid gamma-lactone	C4H4O2	0.962259	-0.0555029	0.845011	0.0731375	0.549685	Positive
HMDB0032397	Methyl-delta-ionone	C14H22O	1.04622	0.0651896	0.773574	0.111498	0.221692	Positive
HMDB0032575	Butylparaben	C11H14O3	0.214429	-2.22143	0.0295789	1.52902	2.05849	Positive
HMDB0032599	3-(4-Hydroxyphenyl)-1-propanol	C9H12O2	0.504791	-0.986241	0.134464	0.871396	1.48275	Positive
HMDB0032995	2-Undecyl-4(1H)-quinolinone N-oxide	C20H28NO2	0.600925	-0.734743	0.435116	0.361395	0.527582	Positive
HMDB0033148	Artocarpetin B	C22H22O6	2.3593	1.23836	0.0519087	1.28476	1.94528	Positive
HMDB0033503	Small bacteriocin	C18H31NO4	1.25787	0.330985	0.0643409	1.19151	1.55242	Positive
HMDB0033529	2,3-Dihydro-3-methyl-1H-pyrrole	C5H9N	1.26038	0.333855	0.121628	0.914966	1.58998	Positive
HMDB0034146	Octadecanamide	C18H37NO	1.21911	0.285824	0.063357	1.19821	1.67303	Positive
HMDB0034240	Styrene	C8H8	2.4391	1.28635	0.0304459	1.51647	2.00205	Positive
HMDB0034272	Psoralen	C11H6O3	1.01465	0.0209874	0.938991	0.0273387	0.313166	Positive
HMDB0034382	11,13-Octadecadien-9-ynoic acid	C18H28O2	1.23591	0.305574	0.0451864	1.34499	1.52486	Positive
HMDB0034671	5,8-Megastigmadien-4-one	C13H20O	0.707882	-0.49842	0.508069	0.294077	0.558228	Positive
HMDB0034982	10-Epijunenol	C15H26O	1.3827	0.467485	0.376584	0.424138	0.652818	Positive
HMDB0035310	Ganoderic acid I	C30H44O8	0.889658	-0.168678	0.441702	0.354871	0.65392	Positive
HMDB0035601	3-Methyl-2-(2-pentenyl)-2-cyclopenten-1-one	C11H16O	1.06848	0.0955648	0.659103	0.181047	0.353758	Positive
HMDB0035654	Phytal	C20H38O	1.10801	0.147972	0.323198	0.490531	0.915168	Positive
HMDB0035963	10,14,16-Octadecatrien-12-ynoic acid	C18H26O2	1.16167	0.216196	0.0259257	1.58627	1.84468	Positive
HMDB0036345	3-Cyclohexyldodecane	C18H36	0.904589	-0.144666	0.105892	0.975139	1.12938	Positive
HMDB0036416	beta-Spathulene	C15H22	0.924209	-0.113708	0.712336	0.147315	0.512452	Positive
HMDB0036759	Pregeijerene	C12H18	0.862989	-0.212586	0.535353	0.27136	0.644674	Positive
HMDB0036791	Isokobusone	C14H22O2	1.12043	0.164054	0.174664	0.757796	1.17879	Positive
HMDB0037012	2-Hydroxy-p-mentha-1,8-dien-6-one	C10H14O2	1.05067	0.071304	0.426382	0.370201	0.787438	Positive
HMDB0037180	Argpyrimidine	C11H18N4O3	0.927041	-0.109295	0.612933	0.212587	0.529869	Positive
HMDB0037274	Maltol propionate	C9H10O4	0.876097	-0.190838	0.152757	0.815998	1.31216	Positive
HMDB0037519	2-(5,8-Tetradecadienyl)cyclobutanone	C18H30O	0.835376	-0.259503	0.450417	0.346385	0.708605	Positive
HMDB0037543	2-(5-Tetradecenyl)cyclobutanone	C18H32O	1.22024	0.28716	0.0587326	1.23112	1.5071	Positive
HMDB0037740	1,2-Dimethyl-4-(6-methyl-4-heptenyl)-1,3-cyclohexadiene	C16H26	0.900359	-0.151427	0.615812	0.210552	0.627162	Positive
HMDB0038108	Quinceoxepane	C12H20O	0.735708	-0.442795	0.290543	0.536789	1.30004	Positive
HMDB0038212	Humulenol II	C15H24O	1.01448	0.0207454	0.860325	0.0653373	0.203981	Positive
HMDB0038588	Dioscoretine	C13H23NO3	1.15091	0.202776	0.0401726	1.39607	1.69245	Positive
HMDB0038685	Muricatacin	C17H32O3	0.96173	-0.0562958	0.892011	0.0496299	0.444859	Positive
HMDB0038909	2-Methyl-5-(8,11-pentadecadienyl)-1,3-benzenediol	C22H34O2	1.21531	0.28133	0.0994278	1.00249	1.53192	Positive
HMDB0039636	Abscisic alcohol 11-glucoside	C21H32O8	2.2255	1.15413	0.0509021	1.29326	1.93944	Positive
HMDB0039827	Serratol	C20H34O	0.961101	-0.0572401	0.509139	0.293164	0.489854	Positive
HMDB0040338	3,5,5-Trimethyl-3-cyclohexen-1-one	C9H14O	0.834926	-0.26028	0.487375	0.312136	0.699515	Positive
HMDB0040458	1,2,4-Tris(methylene)cyclohexane	C9H12	0.884973	-0.176295	0.600795	0.221274	0.616943	Positive
HMDB0040888	2,4-Heptadecanedione	C17H32O2	0.837495	-0.255847	0.110574	0.956346	1.44223	Positive
HMDB0040940	Capsiamide	C17H35NO	0.889391	-0.16911	0.473406	0.324766	0.633745	Positive
HMDB0041107	5-Eicosyne	C20H38	0.834459	-0.261088	0.420159	0.376587	0.721097	Positive
HMDB0041249	6-Hydroxyshogaol	C17H24O4	4.49441	2.16813	0.000204597	3.6891	2.45159	Positive
HMDB0041404	2-Methylcyclododecanone	C13H24O	1.06005	0.0841337	0.800927	0.0964069	0.363859	Positive
HMDB0042008	Ritalinic acid	C13H17NO2	0.980201	-0.0288499	0.942334	0.0257951	0.378945	Positive
HMDB0059765	3-Indolehydracrylic acid	C11H11NO3	0.948478	-0.0763135	0.832056	0.0798474	0.155463	Positive
HMDB0059826	alpha-Ionene	C13H18	1.11813	0.161082	0.686554	0.163326	0.15102	Positive
HMDB0059834	Pentylbenzene	C11H16	0.868058	-0.204137	0.55399	0.256498	0.635744	Positive
HMDB0059850	Ethyl 3-hydroxydodecanoate	C14H28O3	1.30873	0.388163	0.452779	0.344114	0.0966683	Positive
HMDB0059875	Carvotanacetone	C10H16O	0.849464	-0.235375	0.528235	0.277173	0.681575	Positive
HMDB0059905	Ethylbenzene	C8H10	0.872555	-0.196683	0.543264	0.264989	0.633939	Positive
HMDB0059907	Tetradecane	C14H30	0.683756	-0.548447	0.167857	0.77506	1.18888	Positive
HMDB0060055	Tetranor 12-HETE	C16H26O3	1.73414	0.794223	0.0496896	1.30373	1.76171	Positive
HMDB0060103	9-Deoxy-delta12-PGD2	C20H32O4	1.33948	0.421669	0.0434033	1.36248	1.54153	Positive
HMDB0060126	25-Hydroxyvitamin D3-26,23-lactone	C27H40O4	0.747951	-0.418985	0.317448	0.498328	0.780044	Positive
HMDB0060127	25-Hydroxyvitamin D3-26,23-lactol	C27H42O4	0.846881	-0.239769	0.485017	0.314243	0.668642	Positive
HMDB0060134	25,26-Trihydroxyvitamin D3	C27H44O4	0.937018	-0.0938516	0.762605	0.1177	0.128099	Positive
HMDB0061664	12-hydroxyicosanoic acid	C20H40O3	0.973801	-0.0383009	0.858872	0.0660714	0.0886511	Positive
HMDB0061780	1,1,2-Trimethyl-3,5-bis(1-methylethenyl)cyclohexane	C15H26	0.857096	-0.222471	0.140078	0.853629	1.26172	Positive
HMDB0061784	3-Allyl-1-cyclohexene	C9H14	1.07587	0.10551	0.47169	0.326344	0.525642	Positive
HMDB0061889	1,3,5-Heptatriene	C7H10	0.890396	-0.16748	0.613925	0.211885	0.613218	Positive
HMDB0062555	hydroxyisovaleroyl carnitine	C12H23NO5	0.781692	-0.355328	0.282573	0.54887	0.634641	Positive
HMDB0062656	Linoleamide	C18H33NO	1.08544	0.118283	0.552159	0.257936	0.627855	Positive
HMDB0062669	11-nitro-1-undecene	C11H21NO2	1.25562	0.328396	0.0912922	1.03957	1.32737	Positive
HMDB0062737	10-nitrooctadecenoic Acid	C18H33NO4	0.819015	-0.288038	0.438975	0.35756	0.346911	Positive
HMDB0072839	MG(19:0)	C22H44O4	1.01039	0.0149193	0.938776	0.0274382	0.178734	Positive
HMDB0072871	MG(21:0/0:0)	C24H48O4	1.27855	0.354512	0.463746	0.33372	0.691849	Positive
HMDB0094771	6-hydroxyoct-6-enoylglycine	C10H17NO4	0.93427	-0.0980879	0.837386	0.0770742	0.0586774	Positive
HMDB0240601	LysoPG(16:0)	C22H45O9P	0.659085	-0.601463	0.402863	0.394843	0.605456	Positive
HMDB0241310	Tridec-5-enoylcarnitine	C20H37NO4	0.790791	-0.338632	0.409978	0.387239	0.218987	Positive
HMDB0242058	N-Myristoyl Proline	C19H35NO3	0.840399	-0.250853	0.765496	0.116057	0.0164306	Positive
HMDB0242060	N-Myristoyl Threonine	C18H35NO4	0.882057	-0.181056	0.360615	0.442957	0.717993	Positive
HMDB0242181	Hexadecasphingosine	C16H33NO2	0.856525	-0.223433	0.108539	0.964415	1.4142	Positive
HMDB0242729	1,2-O-Isopropylideneglucofuranose	C9H16O6	0.749497	-0.416005	0.496075	0.304452	0.557417	Positive
HMDB0243577	2,4-Heptadienal	C7H10O	1.18413	0.243823	0.615293	0.210918	0.120587	Positive
HMDB0243822	1-Aminocyclohexanecarboxylic acid	C7H13NO2	0.919687	-0.120785	0.656754	0.182597	0.421225	Positive
HMDB0243889	1-Hexadecene	C16H32	1.08281	0.114786	0.71249	0.147221	0.648713	Positive
HMDB0243937	1-Methylcyclohexane-1,2-dicarboxylic acid	C9H14O4	0.629876	-0.666861	0.107268	0.969532	1.06152	Positive
HMDB0243997	1-Phytene	C20H40	0.983174	-0.024482	0.957515	0.0188542	0.120712	Positive
HMDB0244070	1,2-Didecanoyl-sn-glycero-3-phosphocholine	C28H56NO8P	1.23407	0.303423	0.158475	0.800038	1.29116	Positive
HMDB0244120	1,2,3,4-Tetrahydronaphthalene	C10H12	0.800785	-0.320513	0.433855	0.362656	0.648768	Positive
HMDB0244390	9-Octadecen-1-amine	C18H37N	0.769392	-0.378209	0.33037	0.481	0.804254	Positive
HMDB0244507	13-Docosenamide	C22H43NO	0.752121	-0.410962	0.343003	0.464702	0.793988	Positive
HMDB0244776	17-Octadecynoic acid	C18H32O2	1.05083	0.0715358	0.448482	0.348255	0.530053	Positive
HMDB0245016	2-Aminoethyl oleate	C20H39NO2	1.17776	0.236051	0.330053	0.481416	0.981752	Positive
HMDB0245091	2-Cyclooctyl-2-hydroxyethylamine	C10H21NO	1.11466	0.156608	0.285962	0.543691	0.915525	Positive
HMDB0245914	3-Ketosphingosine	C18H35NO2	1.15463	0.207429	0.154501	0.811069	1.17914	Positive
HMDB0246097	3'-Hydroxyamobarbital	C11H18N2O4	0.580354	-0.784996	0.287875	0.540796	1.18659	Positive
HMDB0246494	4-Methoxyamphetamine	C10H15NO	1.07945	0.110301	0.305115	0.515537	0.94104	Positive
HMDB0246518	4-Methylstyrene	C9H10	0.995894	-0.00593586	0.979311	0.0090795	0.307128	Positive
HMDB0246955	2,2,3,3-Tetramethylcyclopropanecarboxamide	C8H15NO	0.840657	-0.250411	0.502975	0.298454	0.691568	Positive
HMDB0247035	6-Aminoquinoline	C9H8N2	2.41104	1.26966	0.315137	0.501501	0.623045	Positive
HMDB0247498	Butyryl trihexyl citrate	C28H50O8	0.240737	-2.05447	0.330773	0.48047	0.879076	Positive
HMDB0248273	Amafolone	C19H31NO2	1.66592	0.736317	0.0851621	1.06975	1.6475	Positive
HMDB0248559	Arachidoyl Ethanolamide	C22H45NO2	1.96314	0.973165	0.000666247	3.17636	2.31513	Positive
HMDB0249513	N-Acetylsphinganine	C20H41NO3	0.533289	-0.90701	0.364601	0.438182	0.313692	Positive
HMDB0249840	Cetylmannoside	C22H44O6	1.22734	0.295541	0.47634	0.322083	0.808181	Positive
HMDB0250231	Cicaprost	C22H30O5	0.997656	-0.00338532	0.988999	0.00480397	0.338342	Positive
HMDB0250853	Dansylsarcosine	C15H18N2O4S	0.676877	-0.563034	0.0557273	1.25393	1.53396	Positive
HMDB0251324	Dihydroperillic acid	C10H16O2	1.17692	0.23502	0.0876234	1.05738	1.46322	Positive
HMDB0251502	1,3,5-Hexatriene	C6H8	1.06974	0.0972631	0.618057	0.208971	0.421742	Positive
HMDB0251566	Dodecanamide	C12H25NO	1.03931	0.0556202	0.897355	0.0470356	0.0272697	Positive
HMDB0251571	Dodecylamine	C12H27N	1.11967	0.163067	0.220346	0.656895	0.98498	Positive
HMDB0251572	Dodecylbenzene	C18H30	1.31995	0.400489	0.180339	0.74391	1.21152	Positive
HMDB0251781	Emulphor	C20H40O2	2.21171	1.14516	9.71675e-05	4.01248	2.53597	Positive
HMDB0252120	Etozolin	C13H20N2O3S	0.999391	-0.000879168	0.995736	0.00185565	0.11218	Positive
HMDB0253127	Hexadecenoylcarnitine	C23H43NO4	0.691346	-0.532521	0.0908221	1.04181	1.25505	Positive
HMDB0253664	Isonipecotic acid	C6H11NO2	1.23593	0.305593	0.255483	0.592639	0.941535	Positive
HMDB0254257	Lykurim	C10H24N2O8S2	1.21269	0.278212	0.230215	0.637867	1.03238	Positive
HMDB0255213	N-OCTANOYLHOMOSERINE LACTONE	C12H21NO3	1.29448	0.372374	0.484987	0.31427	0.51006	Positive
HMDB0255266	N,N-Dimethyloctadecylamine	C20H43N	0.0203778	-5.61686	0.0413417	1.38361	2.10308	Positive
HMDB0255970	Oxazine	C4H5NO	0.876991	-0.189366	0.241351	0.61735	0.957104	Positive
HMDB0257238	RIOPROSTIL	C21H38O4	1.13521	0.182961	0.072501	1.13966	1.52016	Positive
HMDB0258420	sphingosylphosphorylcholine	C23H49N2O5P	0.606518	-0.721379	0.0381525	1.41848	1.35572	Positive
HMDB0258433	Spisulosine	C18H39NO	1.01696	0.0242595	0.950642	0.0219831	0.341645	Positive
HMDB0259756	Valpromide	C8H17NO	0.974381	-0.0374424	0.832368	0.0796848	0.0564402	Positive
HMDB0260463	MG(20:3-O(8,9))	C23H38O5	0.963177	-0.0541274	0.583544	0.233926	0.41549	Positive
HMDB0260512	MG(20:3(6,8,11)-OH(5))	C23H40O5	1.25944	0.332781	0.415491	0.381438	0.0902859	Positive
HMDB0266619	PA(8:0/PGJ2)	C31H51O10P	3.14997	1.65534	0.00887771	2.0517	2.02257	Positive
HMDB0266633	PA(8:0/20:4+=O(5))	C31H51O9P	3.38038	1.75719	0.00994764	2.00228	2.07245	Positive
HMDB0301805	3-Oxo-2-(2-entenyl)cyclopentaneoctanoic acid	C18H30O3	1.261	0.334567	0.106531	0.972524	1.44804	Positive
HMDB0301955	Arctiol	C16H28O	1.73454	0.794554	0.06516	1.18602	1.80073	Positive
HMDB0302269	Pentenylbenzene	C11H14	0.979868	-0.0293414	0.815059	0.0888112	0.129411	Positive
HMDB0302335	Psilostachyin	C15H20O5	0.964142	-0.0526831	0.844112	0.0736001	0.194909	Positive
HMDB0302524	Lupinic acid	C10H17NO2	1.19032	0.251344	0.506975	0.295013	0.471035	Positive
HMDB0302622	Dodecatrienoic acid	C12H18O2	1.14037	0.189499	0.094732	1.0235	1.35796	Positive
HMDB0302963	22-Hydroxydocosanoic acid	C22H44O3	1.03128	0.0444414	0.837499	0.0770159	0.257894	Positive
HMDB0302964	24-Hydroxytetracosanoic acid	C24H48O3	0.90279	-0.147537	0.67587	0.170137	0.429544	Positive
HMDB0303223	4,8-Dimethyl-3,7-nonadien-2-one	C11H18O	1.03213	0.0456273	0.677598	0.169028	0.498662	Positive
HMDB0303271	Polyglycerol esters of fatty acids	C24H48O6	1.12164	0.165606	0.441174	0.35539	0.538074	Positive
HMDB0303749	7-Epi-12-hydroxyjasmonic acid	C12H18O4	0.722888	-0.468156	0.218018	0.661508	1.15088	Positive
HMDB0304044	2,5-diamino-6-(5-phosphoribosylamino)pyrimidin-4(3H)-one	C9H16N5O8P	1.15879	0.212625	0.485708	0.313625	0.607722	Positive
HMDB0304063	2-carboxyxylonolactone	C6H7O7-	0.989859	-0.0147054	0.907806	0.042007	0.0603531	Positive
HMDB0304813	Xestoaminol C	C14H31NO	0.299178	-1.74092	0.0755172	1.12195	1.37086	Positive

## Sheet: Table S3. HeatMap of DEMs
Table S3. Heatmaps of differentially expressed metabolites (DEMs) between high motile (HM) and low motile (LM) boar spermatozoa on day 0 (A) and day 7 (B) of storage.
	Data were acquired in positive (ESI+) and negative (ESI-) ion modes. GD0 and GD7 are HM on Day 0 and Day 7, respectively. PD0 and PD7 are LM on Day 0 and Day 7, respectively.
		A. DEMs on Day 0, using the positive ion mode (ESI+)													A. DEMs on Day 0, using the negative ion mode (ESI-)
		B. DEMs on Day 7, using the positive ion mode (ESI+)													B. DEMs on Day 7, using the negative ion mode (ESI-)

## Sheet: Table S4. Lists of DEMs
Table S4A: List of differentially detected metabolites (DEMs) on Day 0											Table S4B: List of differentially detected metabolites (DEMs) on Day 7											Table 4C: List of DEMs common to both Day 0 and Day 7
	A total of 42 DEMs were revealed after filtering (T-test; P<0.05 and VIP >1.5)											A total of 56 DEMs were revealed after filtering (T-test; P<0.05 and VIP >1.5)											The Venn diagram revealed a lsit of 7 DEMs that are common to both Days
	Acronyms: FC = Fold change; ESI: Electon Spray Ionisation indicating the Ion mode approach: negative (ESI-) or positive (ESI+); VIP: Variable Importance Projection
HMDB_ID	Compound_name	Chemical Formula	FC(HM-D0/LM-D0)	Log2(FC)	T-Test	Log10(P_value)	VIP	ESI	ESI-&ESI+		HMDB_ID	Compound_name	Chemical Formula	FC(HM-D7/LM-D7)	Log2(FC)	T-Test	Log10(P_value)	VIP	ESI	ESI-&ESI+		HMDB_ID	Compound_name	Chemical Formula	FC(HM/LM)	Log2(FC)	T-Test	Log10(P_value)	VIP	ESI	ESI-&ESI+	Day
HMDB0059875	Carvotanacetone	C10H16O	1.83727	0.877561	0.000910638	3.04065	2.24359	Positive	Shared		HMDB0116636	PG(a-13:0/a-13:0)	C32H63O10P	9.41555	3.23504	3.10247e-05	4.50829	2.10481	Negative			HMDB0000139	Glyceric acid	C3H6O4	0.533965	-0.905182	0.0101982	1.99148	2.05772	Negative	Shared	0
HMDB0255129	N-Dodecylsarcosinate	C15H31NO2	15.5784	3.96148	0.0010001	2.99996	2.37635	Negative	Shared		HMDB0028831	Glutamyltyrosine	C14H18N2O6	7.93482	2.9882	3.27875e-05	4.48429	2.08012	Negative			HMDB0001090	5-Diphosphomevalonic acid	C6H14O10P2	2.32812	1.21916	0.00922961	2.03482	2.37214	Negative	Shared	0
HMDB0010393	LysoPC(20:3)	C28H52NO7P	1.55981	0.641367	0.00274092	2.5621	1.83923	Positive	Shared		HMDB0011517	LysoPE(20:4)	C25H44NO7P	8.1406	3.02514	7.54218e-05	4.1225	2.10052	Negative	Shared		HMDB0010393	LysoPC(20:3)	C28H52NO7P	1.55981	0.641367	0.00274092	2.5621	1.83923	Positive	Shared	0
HMDB0251781	Emulphor	C20H40O2	2.39383	1.25932	0.00429689	2.36685	1.96292	Positive	Shared		HMDB0251781	Emulphor	C20H40O2	2.21171	1.14516	9.71675e-05	4.01248	2.53597	Positive			HMDB0035963	10,14,16-Octadecatrien-12-ynoic acid	C18H26O2	1.2146	0.280479	0.0343611	1.46393	1.85511	Positive	Shared	0
HMDB0037012	2-Hydroxy-p-mentha-1,8-dien-6-one	C10H14O2	1.27566	0.351248	0.00532355	2.2738	2.02791	Positive	Shared		HMDB0062549	2-Hydroxystearic acid	C18H36O3	26.8913	4.74907	0.000135928	3.86669	2.1698	Negative			HMDB0038057	Dehydrophytosphingosine	C18H37NO3	1.32132	0.401978	0.0325404	1.48758	1.78371	Positive	Shared	0
HMDB0013648	Palmitoleoylethanolamde	C18H35NO2	1.33523	0.417088	0.00639768	2.19398	2.12752	Positive	Shared		HMDB0041249	6-Hydroxyshogaol	C17H24O4	4.49441	2.16813	0.000204597	3.6891	2.45159	Positive			HMDB0248559	Arachidoyl Ethanolamide	C22H45NO2	2.00818	1.00589	0.0126316	1.89854	2.15418	Positive	Shared	0
HMDB0059834	Pentylbenzene	C11H16	1.7355	0.79535	0.00711052	2.1481	1.69903	Positive	Shared		HMDB0248559	Arachidoyl Ethanolamide	C22H45NO2	1.96314	0.973165	0.000666247	3.17636	2.31513	Positive			HMDB0251781	Emulphor	C20H40O2	2.39383	1.25932	0.00429689	2.36685	1.96292	Positive	Shared	0
HMDB0001090	5-Diphosphomevalonic acid	C6H14O10P2	2.32812	1.21916	0.00922961	2.03482	2.37214	Negative	Shared		HMDB0000139	Glyceric acid	C3H6O4	9.29678	3.21673	0.000795847	3.09917	1.94196	Negative			HMDB0000139	Glyceric acid	C3H6O4	9.29678	3.21673	0.000795847	3.09917	1.94196	Negative		7
HMDB0000272	Phosphoserine	C3H8NO6P	2.19645	1.13517	0.00990242	2.00426	1.8574	Negative	Shared		HMDB0001227	5-Thymidylic acid	C10H15N2O8P	5.62353	2.49148	0.000998894	3.00048	1.94637	Negative			HMDB0001090	5-Diphosphomevalonic acid	C6H14O10P2	1.75916	0.814883	0.00977071	2.01007	1.80466	Negative		7
HMDB0000139	Glyceric acid	C3H6O4	0.533965	-0.905182	0.0101982	1.99148	2.05772	Negative	Shared		HMDB0010404	LysoPC(22:6)	C30H50NO7P	5.28449	2.40176	0.00119261	2.9235	2.071	Negative	Shared		HMDB0010393	LysoPC(20:3)	C28H52NO7P	5.36191	2.42275	0.00406629	2.3908	2.05306	Negative	Shared	7
HMDB0031265	1-Nonanol	C9H20O	1.25914	0.332439	0.010386	1.98355	1.89405	Positive	Shared		HMDB0000806	Myristic acid	C14H28O2	5.03118	2.3309	0.00249697	2.60259	2.05788	Negative			HMDB0035963	10,14,16-Octadecatrien-12-ynoic acid	C18H26O2	1.16167	0.216196	0.0259257	1.58627	1.84468	Positive		7
HMDB0040458	1,2,4-Tris(methylene)cyclohexane	C9H12	1.38127	0.465994	0.0111007	1.95465	1.88171	Positive	Shared		HMDB0010393	LysoPC(20:3)	C28H52NO7P	5.36191	2.42275	0.00406629	2.3908	2.05306	Negative	Shared		HMDB0038057	Dehydrophytosphingosine	C18H37NO3	1.28525	0.362045	0.0193445	1.71344	1.61865	Negative	Shared	7
HMDB0031184	N-Isobutyl-2,4,8,10,12-tetradecapentaenamide	C18H27NO	1.43115	0.517179	0.0113151	1.94634	1.87793	Positive	Shared		HMDB0011526	LysoPE(22:6)	C27H44NO7P	3.66453	1.87363	0.00458143	2.339	1.8612	Negative	Shared		HMDB0248559	Arachidoyl Ethanolamide	C22H45NO2	1.96314	0.973165	0.000666247	3.17636	2.31513	Positive		7
HMDB0036759	Pregeijerene	C12H18	1.36003	0.443641	0.0117442	1.93018	1.93326	Positive	Shared		HMDB0011516	LysoPE(20:3)	C25H46NO7P	3.61361	1.85344	0.00560976	2.25106	1.83516	Negative			HMDB0251781	Emulphor	C20H40O2	2.21171	1.14516	9.71675e-05	4.01248	2.53597	Positive		7
HMDB0248559	Arachidoyl Ethanolamide	C22H45NO2	2.00818	1.00589	0.0126316	1.89854	2.15418	Positive	Shared		HMDB0000824	Propionylcarnitine	C10H19NO4	0.569864	-0.811309	0.00598402	2.22301	2.01261	Positive
HMDB0251502	1,3,5-Hexatriene	C6H8	1.46436	0.550273	0.0131601	1.88074	1.86907	Positive	Shared		HMDB0000791	Octanoylcarnitine	C15H29NO4	0.428312	-1.22326	0.00728984	2.13728	2.11682	Positive
HMDB0038108	Quinceoxepane	C12H20O	1.49855	0.583564	0.0137933	1.86033	1.86829	Positive	Shared		HMDB0000292	Xanthine	C5H4N4O2	3.49928	1.80706	0.00830631	2.08059	1.9178	Negative			List names	number of elements	number of unique elements		Names	total	elements
HMDB0341228	4-Indolecarbaldehyde	C9H7NO	2.03296	1.02358	0.0152036	1.81805	2.0809	Negative	Shared		HMDB0266619	PA(8:0/PGJ2)	C31H51O10P	3.14997	1.65534	0.00887771	2.0517	2.02257	Positive			DEMs-Day0	42	42		DEMs-Day0 DEMs-Day7	7	HMDB0038057
HMDB0029104	Tyrosyl-Glutamate	C14H18N2O6	0.640629	-0.642439	0.0168178	1.77423	1.95231	Positive	Shared		HMDB0258432	Spiroxamine	C18H35NO2	1.27772	0.353574	0.00901005	2.04527	1.73242	Negative			DEMs-Day7	56	56				HMDB0010393
HMDB0243890	1-O-Hexadecyl-sn-glycero-3-phosphocholine	C24H52NO6P	2.5811	1.36798	0.0169435	1.771	1.95277	Negative	Shared		HMDB0001090	5-Diphosphomevalonic acid	C6H14O10P2	1.75916	0.814883	0.00977071	2.01007	1.80466	Negative			Overall number of unique elements		91				HMDB0248559
HMDB0061889	1,3,5-Heptatriene	C7H10	1.46168	0.547628	0.0186429	1.72949	1.80038	Positive	Shared		HMDB0266633	PA(8:0/20:4+=O(5))	C31H51O9P	3.38038	1.75719	0.00994764	2.00228	2.07245	Positive									HMDB0000139
HMDB0034671	5,8-Megastigmadien-4-one	C13H20O	1.50058	0.585525	0.0191331	1.71821	1.82384	Positive	Shared		HMDB0013034	Palmitoylglycine	C18H35NO3	3.22916	1.69116	0.0102924	1.98748	1.77836	Negative	Shared								HMDB0035963
HMDB0032397	Methyl-delta-ionone	C14H22O	1.49564	0.58076	0.01954	1.70907	1.81063	Positive	Shared		HMDB0011505	LysoPE(18:1)	C23H46NO7P	2.39937	1.26265	0.0105075	1.9785	1.56599	Negative									HMDB0001090
HMDB0260463	MG(20:3-O(8,9))	C23H38O5	1.47717	0.562834	0.0221011	1.65559	1.88264	Positive	Shared		HMDB0011478	LysoPE(18:3)	C23H42NO7P	2.15504	1.10771	0.0107476	1.96869	1.59232	Negative									HMDB0251781
HMDB0254257	Lykurim	C10H24N2O8S2	0.546481	-0.871757	0.0228661	1.64081	2.12991	Positive	Shared		HMDB0001406	Niacinamide	C6H6N2O	0.492822	-1.02086	0.0115104	1.93891	2.15665	Positive							DEMs-Day0	35	HMDB0059834
HMDB0011626	Dodecanol	C12H26O	1.27115	0.346129	0.0262897	1.58021	1.75453	Positive	Shared		HMDB0000444	3-Furoic acid	C5H4O3	7.59754	2.92553	0.013799	1.86015	1.88352	Negative									HMDB0243890
HMDB0004487	Carvone	C10H14O	1.50528	0.590035	0.0274469	1.56151	1.76448	Positive	Shared		HMDB0000651	Decanoylcarnitine	C17H33NO4	0.554444	-0.850885	0.0138066	1.85991	2.07402	Positive									HMDB0061889
HMDB0034146	Octadecanamide	C18H37NO	1.21903	0.285738	0.028403	1.54664	1.64792	Positive			HMDB0031604	2-Penten-1-ol	C5H10O	1.721	0.783247	0.015321	1.81471	1.94492	Positive									HMDB0013648
HMDB0059905	Ethylbenzene	C8H10	1.35947	0.443048	0.029679	1.52755	1.72709	Positive	Shared		HMDB0000162	Proline	C5H9NO2	1.24107	0.311583	0.015388	1.81282	1.89299	Positive									HMDB0040458
HMDB0010384	LysoPC(18:0)	C26H54NO7P	2.57279	1.36333	0.0307229	1.51254	1.90776	Negative	Shared		HMDB0032523	Succinic anhydride	C4H4O3	0.409063	-1.2896	0.0155867	1.80725	1.70846	Negative									HMDB0031265
HMDB0015447	Penbutolol	C18H29NO2	1.17238	0.229438	0.0308864	1.51023	1.72744	Positive	Shared		HMDB0015239	Methyprylon	C10H17NO2	1.56212	0.643502	0.0166003	1.77988	1.67588	Negative									HMDB0254257
HMDB0030944	Cystophorene	C11H18	1.42733	0.513316	0.0313729	1.50344	1.72123	Positive	Shared		HMDB0038057	Dehydrophytosphingosine	C18H37NO3	1.28525	0.362045	0.0193445	1.71344	1.61865	Negative	Shared								HMDB0059905
HMDB0038057	Dehydrophytosphingosine	C18H37NO3	1.32132	0.401978	0.0325404	1.48758	1.78371	Positive	Shared		HMDB0032925	1-Phenyl-1,3-eicosanedione	C26H42O2	3.50246	1.80837	0.0199743	1.69953	1.69491	Negative	Shared								HMDB0034146
HMDB0035963	10,14,16-Octadecatrien-12-ynoic acid	C18H26O2	1.2146	0.280479	0.0343611	1.46393	1.85511	Positive	Shared		HMDB0002366	Tiglylcarnitine	C12H21NO4	1.33927	0.421451	0.020242	1.69375	1.6311	Negative									HMDB0010384
HMDB0011621	Cinnamoylglycine	C11H11NO3	1.51706	0.601282	0.035961	1.44417	1.79009	Negative	Shared		HMDB0002823	Docosatrienoic acid	C22H38O2	1.32661	0.407741	0.0257428	1.58934	1.80093	Positive									HMDB0341228
HMDB0251779	Succinic acid, sulfo-, 1,4-dioctyl ester	C20H38O7S	1.93665	0.953565	0.0366464	1.43597	1.92388	Negative	Shared		HMDB0035963	10,14,16-Octadecatrien-12-ynoic acid	C18H26O2	1.16167	0.216196	0.0259257	1.58627	1.84468	Positive									HMDB0034153
HMDB0246955	2,2,3,3-Tetramethylcyclopropanecarboxamide	C8H15NO	1.44549	0.531561	0.0369387	1.43252	1.74177	Positive	Shared		HMDB0015353	Budesonide	C25H34O6	106.961	6.74095	0.0268977	1.57028	2.03702	Negative									HMDB0251502
HMDB0035601	3-Methyl-2-(2-pentenyl)-2-cyclopenten-1-one	C11H16O	1.43775	0.523814	0.037992	1.42031	1.64369	Positive			HMDB0005015	Gabapentin	C9H17NO2	1.42897	0.514979	0.0269918	1.56877	1.64031	Negative									HMDB0032397
HMDB0000132	Guanine	C5H5N5O	0.679811	-0.556793	0.0400512	1.39738	1.70984	Positive	Shared		HMDB0012329	4-Oxoretinol	C20H28O2	2.2462	1.16749	0.0288939	1.53919	1.61623	Positive									HMDB0031184
HMDB0010382	LysoPC(16:0)	C24H50NO7P	1.46816	0.554013	0.0406278	1.39118	1.93449	Negative	Shared		HMDB0032575	Butylparaben	C11H14O3	0.214429	-2.22143	0.0295789	1.52902	2.05849	Positive									HMDB0015447
HMDB0030798	Myricanone	C21H24O5	2.0896	1.06322	0.0423327	1.37332	1.6941	Positive	Shared		HMDB0005049	10-Nitrolinoleic acid	C18H31NO4	1.24575	0.317017	0.0303525	1.51781	1.78868	Positive									HMDB0030944
HMDB0034153	Ethyl tetradecanoate	C16H32O2	1.6719	0.741487	0.0438184	1.35834	1.52382	Negative			HMDB0029817	Ethyl salicylate	C9H10O3	0.222561	-2.16773	0.0303639	1.51764	2.04719	Positive									HMDB0000132
											HMDB0034240	Styrene	C8H8	2.4391	1.28635	0.0304459	1.51647	2.00205	Positive									HMDB0004487
											HMDB0013321	Undecanoylcarnitine	C18H35NO4	1.36857	0.452674	0.0330308	1.48108	1.71109	Positive									HMDB0037012
											HMDB0028684	Alanylcysteine	C6H12N2O3S	2.89715	1.53464	0.0358235	1.44583	1.57252	Negative									HMDB0260463
											HMDB0038588	Dioscoretine	C13H23NO3	1.15091	0.202776	0.0401726	1.39607	1.69245	Positive									HMDB0011626
											HMDB0255266	N,N-Dimethyloctadecylamine	C20H43N	0.0203778	-5.61686	0.0413417	1.38361	2.10308	Positive									HMDB0000272
											HMDB0003229	Palmitoleic acid	C16H30O2	1.18208	0.241331	0.0417168	1.37969	1.77829	Positive									HMDB0038108
											HMDB0013078	Stearoylethanolamide	C20H41NO2	1.5195	0.603593	0.0427875	1.36868	1.83121	Positive									HMDB0029104
											HMDB0060103	9-Deoxy-delta12-PGD2	C20H32O4	1.33948	0.421669	0.0434033	1.36248	1.54153	Positive									HMDB0246955
											HMDB0034382	11,13-Octadecadien-9-ynoic acid	C18H28O2	1.23591	0.305574	0.0451864	1.34499	1.52486	Positive									HMDB0030798
											HMDB0002833	Testosterone sulfate	C19H28O5S	8.89086	3.15232	0.0452603	1.34428	1.97802	Negative									HMDB0255129
											HMDB0006322	Tetracosapentaenoic acid (24:5n-6)	C24H38O2	3.30325	1.72389	0.0467311	1.33039	1.87822	Negative									HMDB0251779
											HMDB0013248	Monoethylhexyl phthalic acid	C16H22O4	0.423616	-1.23917	0.048754	1.31199	1.5228	Negative									HMDB0010382
											HMDB0030631	Rubraflavone D	C30H32O6	2.65032	1.40616	0.0491033	1.30889	2.0058	Positive									HMDB0011621
											HMDB0060055	Tetranor 12-HETE	C16H26O3	1.73414	0.794223	0.0496896	1.30373	1.76171	Positive									HMDB0035601
																												HMDB0034671
																												HMDB0036759
																												HMDB0059875
																										DEMs-Day7	49	HMDB0258432
																												HMDB0003229
																												HMDB0011526
																												HMDB0002823
																												HMDB0030631
																												HMDB0006322
																												HMDB0005049
																												HMDB0034240
																												HMDB0000791
																												HMDB0011505
																												HMDB0032575
																												HMDB0013078
																												HMDB0013321
																												HMDB0000292
																												HMDB0032925
																												HMDB0000651
																												HMDB0041249
																												HMDB0013034
																												HMDB0062549
																												HMDB0002366
																												HMDB0032523
																												HMDB0028684
																												HMDB0012329
																												HMDB0000444
																												HMDB0266619
																												HMDB0060103
																												HMDB0001227
																												HMDB0010404
																												HMDB0028831
																												HMDB0000162
																												HMDB0038588
																												HMDB0005015
																												HMDB0116636
																												HMDB0031604
																												HMDB0013248
																												HMDB0029817
																												HMDB0011478
																												HMDB0266633
																												HMDB0011516
																												HMDB0034382
																												HMDB0015239
																												HMDB0060055
																												HMDB0000824
																												HMDB0011517
																												HMDB0000806
																												HMDB0255266
																												HMDB0015353
																												HMDB0001406
																												HMDB0002833

## Sheet: Table S5. Pathway analyses
Table S5A: Pathways analysis on Day 0, comparing HM to LM.				Table S5B: Pathways analysis on Day 7, comparing HM to LM.
Axcronyms: ESI: Electon Spray Ionisation indicating the Ion mode approach: negative (ESI-) or positive (ESI+)
Pathway name	p value	ESI		Pathway name	p value	ESI
Glycine, serine and threonine metabolism	0.00055246	Negative		Fatty acid biosynthesis	0.00078491	Negative
Pentose phosphate pathway	0.0031167	Negative		Pentose phosphate pathway	0.0012588	Negative
Glycerolipid metabolism	0.0031167	Negative		Glycine, serine and threonine metabolism	0.0012588	Negative
Glyoxylate and dicarboxylate metabolism	0.0031167	Negative		Glycerolipid metabolism	0.0012588	Negative
Terpenoid backbone biosynthesis	0.0033395	Negative		Glyoxylate and dicarboxylate metabolism	0.0012588	Negative
Cysteine and methionine metabolism	0.016393	Negative		Pyrimidine metabolism	0.0012888	Negative
Glycerolipid metabolism	0.022134	Positive		Purine metabolism	0.0022135	Negative
				Glycerophospholipid metabolism	0.0023948	Negative
				Terpenoid backbone biosynthesis	0.0049381	Negative
				Glycerolipid metabolism	0.0085429	Positive
				Glycerophospholipid metabolism	0.0085429	Positive
				Nicotinate and nicotinamide metabolism	0.009484	Positive
				Arginine and proline metabolism	0.016949	Positive

## Sheet: Table S6. MFuzz Clustering
Table S6A. Mfuzz clustering of the total detected metabolites (n=466)							Table S6B. Most influencial DEMs (n=38) associated with sperm motility status (LM or HM) and storage resilience.
	Totals of 191 and 275 metabolites were detected using the Negative and Positive ion mode, respectively.ND: Not Defined							The DEMs (differentially expressed metabolites) are filtered based on P values < 0.05 and VIP≥2
	Acronyms: ND= Not Defined; High or Low motile sperm on Day 0 (HM-D0 or LM-D0) and Day 7 (HM-D7 or LM-D7); Metabolites detected in HM or LM, associated with storage resilience on both Day 0 and Day 7 (HM-D0-7 or LM-D0-7); Metabolites reflecting storage resilience from Day 0, regardless of the motility group on Day 0 (Storage-0) or Day 7 (Storage-7); VIP: Variable Importance Projection
Clusters	Group spec	Compound_name	T-Test	VIP	ESI		Clusters	Relevance	Compound name	P-value	VIP	ESI
1	ND	LysoPE(20:3)	0.133281	1.30028	Negative		10	HM-D0	Adenosine	0.00936197	1.98623	Positive
1	ND	1-Phenyl-1,3-eicosanedione	0.150218	1.4526	Negative		3	HM-D7	Dodecatrienoic acid	0.000963117	2.18553	Positive
1	ND	Glyceric acid	0.157216	1.63076	Negative		8	LM-D0	Uric acid	1.68146e-05	3.06217	Negative
1	ND	LysoPC(20:3)	0.37513	1.3485	Negative		8	LM-D0	1-Amino-2-sulfanylethanesulfinic acid	1.10099e-05	2.8973	Negative
1	ND	Cinnamic acid	0.490922	0.46038	Negative		8	LM-D0	gamma-Aminobutyric acid	4.08747e-05	2.64105	Negative
1	ND	Succinic acid, sulfo-, 1,4-dioctyl ester	0.511582	1.22816	Negative		4	LM-D0	Dansylsarcosine	0.000215468	2.62556	Positive
1	ND	2-Hydroxy-4-methylbenzaldehyde	0.513139	0.823507	Negative		4	LM-D0	7-Epi-12-hydroxyjasmonic acid	0.000134484	2.48537	Positive
1	ND	4',5'-Dihydropsoralen	0.514613	0.478258	Negative		4	LM-D0	2-carboxyxylonolactone	0.000111738	2.47751	Positive
1	ND	Gyromitrin	0.522589	0.0251358	Negative		4	LM-D0	Glutamic acid	0.000567312	2.31908	Positive
1	ND	LysoPE(18:3)	0.556247	0.526761	Negative		8	LM-D0	1-Aminocyclopropanecarboxylic acid	0.000498459	2.30074	Negative
1	ND	Acetylphosphate	0.567764	0.1765	Negative		8	LM-D0	4-Oxoproline	0.00154967	2.2553	Negative
1	ND	4-Hydroxycitrulline	0.607026	0.705293	Negative		8	LM-D0	N-acetylglutamyl-phosphate	0.000173026	2.22109	Negative
1	ND	Testosterone sulfate	0.648064	1.27766	Negative		4	LM-D0	2-Methylbutyroylcarnitine	0.00446453	2.12282	Positive
1	ND	Tyrosyl-Proline	0.700507	0.339819	Negative		8	LM-D0	Taurine	0.00595466	2.12223	Negative
1	ND	Budesonide	0.7372	0.84036	Negative		8	LM-D0	Phenylalanyltryptophan	0.0185687	2.11206	Negative
1	ND	Succinic acid	0.745085	0.437792	Negative		4	LM-D0	1-Methylcyclohexane-1,2-dicarboxylic acid	0.0051006	2.05634	Positive
1	ND	Epinephrine	0.747925	0.0683713	Negative		4	LM-D0	Hypotaurine	0.0032999	1.95003	Positive
1	ND	Xanthine	0.75744	0.129442	Negative		10	LM-D7	Monoethylhexyl phthalic acid	0.0200865	2.10528	Negative
1	ND	Zymonic acid	0.805044	0.0855208	Negative		5	Storage-7	1,1,2-Trimethyl-3,5-bis(1-methylethenyl)cyclohexane	1.46036e-09	3.16037	Positive
1	ND	PE(22:6/P-16:0)	0.823648	0.718326	Negative		5	Storage-7	Hexadecasphingosine	9.64525e-09	3.0422	Positive
1	ND	LysoPC(22:5)	0.831134	0.343952	Negative		5	Storage-7	2,4-Heptadecanedione	2.00094e-08	3.00257	Positive
1	ND	LysoPE(22:5)	0.842983	0.0495733	Negative		5	Storage-7	25-Hydroxyvitamin D3-26,23-lactone	0.00104331	2.73618	Positive
1	ND	N-Myristoyl Glutamine	0.882038	0.0795938	Negative		3	Storage-7	Arachidonic acid	6.07547e-05	2.51163	Negative
1	ND	Pyrophosphate	0.964615	0.118534	Negative		5	Storage-7	25,26-Trihydroxyvitamin D3	5.21431e-05	2.48417	Positive
1	ND	Phenylacetaldehyde	0.965898	0.469871	Negative		3	Storage-7	Alanylcysteine	0.0104293	2.46243	Negative
2	LM-D0	dCMP	0.00439694	1.80657	Negative		5	Storage-7	Hexadecenoylcarnitine	9.16957e-05	2.39025	Positive
2	LM-D0	Fasoracetam	0.00479772	1.94525	Negative		5	Storage-7	3-(4-Hydroxyphenyl)-1-propanol	0.0251428	2.2958	Positive
2	LM-D0	Glutamyltyrosine	0.00515165	1.92766	Negative		5	Storage-7	25-Hydroxyvitamin D3-26,23-lactol	0.000191565	2.22929	Positive
2	LM-D0	Arginine	0.0127359	1.76781	Negative		4	Storage-7	Alanyltryptophan	0.00144079	2.21804	Negative
2	LM-D0	Alanine	0.0254812	1.30682	Negative		3	Storage-7	Eicosa-11,14,17-trienoic acid	0.00206046	2.19185	Negative
2	LM-D0	Ribose 1-phosphate	0.0288345	1.71589	Negative		7	Storage-7	N-Isobutyl-2,4,8,10,12-tetradecapentaenamide	0.00130565	2.10772	Positive
2	LM-D0	5-Thymidylic acid	0.0354278	1.64291	Negative		3	Storage-7	Citraconic acid	0.00298794	2.09882	Negative
2	LM-D0	5-Aminopentanoic acid	0.0759675	1.39344	Negative		3	Storage-7	3-O-Caffeoyl-4-O-methylquinic acid	0.0124058	2.08925	Negative
2	LM-D0	Goshonoside F5	0.136318	0.65374	Negative		4	Storage-7	6-hydroxymethyl-dihydropterin diphosphate	0.00617649	2.08611	Negative
2	LM-D0	Indolelactic acid	0.136328	1.03934	Negative		3	Storage-7	9-Hydroxy-4-methoxypsoralen	0.00675708	2.08241	Negative
2	LM-D0	1-Methylindole	0.145469	0.939384	Negative		3	Storage-7	Gluconic acid	0.035696	2.07079	Negative
2	LM-D0	Tryptophol	0.157693	0.968458	Negative		7	Storage-7	MG(18:4)	0.00707099	2.05947	Positive
2	LM-D0	N-Undecylbenzenesulfonic acid	0.184568	1.06128	Negative		4	Storage-7	Phosphoserine	0.00723914	1.99197	Negative
2	LM-D0	Aspartic acid	0.195577	0.664268	Negative
2	LM-D0	Phosphate	0.520469	0.526851	Negative
2	LM-D0	Phenylalanylglycine	0.708383	0.714317	Negative
3	Storage-7	Arachidonic acid	6.07547E-05	2.51163	Negative
3	Storage-7	Eicosa-11,14,17-trienoic acid	0.00206046	2.19185	Negative
3	Storage-7	Citraconic acid	0.00298794	2.09882	Negative
3	Storage-7	9-Hydroxy-4-methoxypsoralen	0.00675708	2.08241	Negative
3	Storage-7	Theobromine	0.0075989	1.92496	Negative
3	Storage-7	Alanylcysteine	0.0104293	2.46243	Negative
3	Storage-7	3-O-Caffeoyl-4-O-methylquinic acid	0.0124058	2.08925	Negative
3	Storage-7	Gluconic acid	0.035696	2.07079	Negative
3	Storage-7	Dibutyl sulfosuccinate	0.0770438	1.21129	Negative
3	Storage-7	Edetic Acid	0.0947199	1.55721	Negative
3	Storage-7	N-Palmitoyl Histidine	0.131825	1.08633	Negative
3	Storage-7	4-Hydroxybutyric acid	0.183292	1.03808	Negative
3	Storage-7	Serylleucine	0.185335	0.574088	Negative
3	Storage-7	Phenoxyacetic acid	0.237761	1.26492	Negative
3	Storage-7	Glycylleucine	0.279883	0.664531	Negative
3	Storage-7	Glucosylgalactosyl hydroxylysine	0.329344	0.920204	Negative
3	Storage-7	Tyrosol	0.65701	0.65621	Negative
3	Storage-7	5a-Dihydrotestosterone sulfate	0.737876	0.473889	Negative
4	Storage-7	Alanyltryptophan	0.00144079	2.21804	Negative
4	Storage-7	Citric acid	0.00349998	1.73592	Negative
4	Storage-7	6-hydroxymethyl-dihydropterin diphosphate	0.00617649	2.08611	Negative
4	Storage-7	Phosphoserine	0.00723914	1.99197	Negative
4	Storage-7	Olsalazine-O-sulfate	0.0151408	1.80261	Negative
4	Storage-7	Uridine 5'-diphosphate	0.0156732	1.78542	Negative
4	Storage-7	Docosahexaenoic acid	0.0184952	0.617535	Negative
4	Storage-7	N-Acetyl-Glucosamine 6-Phosphate	0.0285861	1.53334	Negative
4	Storage-7	Leucylphenylalanine	0.0324724	1.59184	Negative
4	Storage-7	Glycerophosphoinositol	0.0340027	1.8146	Negative
4	Storage-7	Isoleucyl-Isoleucine	0.0341732	1.58552	Negative
4	Storage-7	27-O-demethylrifabutin	0.0362725	1.50985	Negative
4	Storage-7	Valylphenylalanine	0.0857585	1.379	Negative
4	Storage-7	Genistein	0.103001	0.973967	Negative
4	Storage-7	Lysylhydroxyproline	0.123944	1.1258	Negative
4	Storage-7	Glycylalanylprolylmethionylphenylalanylvalinamide	0.170269	0.970641	Negative
4	Storage-7	Pantetheine	0.198221	0.938483	Negative
4	Storage-7	4-Dodecylbenzenesulfonic Acid	0.252511	0.777279	Negative
4	Storage-7	Flavin mononucleotide	0.260682	0.814941	Negative
4	Storage-7	Uridine diphosphate glucuronic acid	0.271334	1.13423	Negative
4	Storage-7	Isoleucylproline	0.450452	0.598476	Negative
4	Storage-7	N-Acetyllactosamine	0.798406	0.0722864	Negative
5	Storage-0	LysoPE(22:6)	0.00327614	1.89468	Negative
5	Storage-0	LysoPC(22:6)	0.00561817	1.90282	Negative
5	Storage-0	2-Hydroxystearic acid	0.010715	1.87599	Negative
5	Storage-0	Myristic acid	0.021728	1.81667	Negative
5	Storage-0	LysoPE(18:1)	0.0282773	1.39757	Negative
5	Storage-0	3b,15b,17a-Trihydroxy-pregnenone	0.0314873	1.73404	Negative
5	Storage-0	LysoPE(20:4)	0.0374672	1.70229	Negative
5	Storage-0	3-Furoic acid	0.0445388	1.77807	Negative
5	Storage-0	PG(a-13:0/a-13:0)	0.0457495	1.66008	Negative
5	Storage-0	Cytosine	0.0630205	1.38666	Negative
5	Storage-0	Capryloylglycine	0.105109	1.18498	Negative
5	Storage-0	Tetracosapentaenoic acid (24:5n-6)	0.133982	1.52006	Negative
5	Storage-0	Glucose 6-phosphate	0.140371	1.27107	Negative
5	Storage-0	Methyprylon	0.159414	0.841832	Negative
5	Storage-0	N-Decanoylglycine	0.217996	0.821001	Negative
5	Storage-0	LysoPE(22:4)	0.294224	0.574218	Negative
6	HM-D0-7	Lactic acid	0.0176462	1.61966	Negative
6	HM-D0-7	Palmitoylglycine	0.136849	1.51379	Negative
6	HM-D0-7	5-Diphosphomevalonic acid	0.162586	1.08889	Negative
6	HM-D0-7	Gabapentin	0.295921	0.57902	Negative
6	HM-D0-7	Dehydrophytosphingosine	0.329625	0.401219	Negative
6	HM-D0-7	Tiglylcarnitine	0.364899	0.398694	Negative
6	HM-D0-7	Spiroxamine	0.406016	0.137856	Negative
6	HM-D0-7	Threonylproline	0.614384	0.517633	Negative
6	HM-D0-7	Feruloyl-2-hydroxyputrescine	0.62395	0.733753	Negative
6	HM-D0-7	6-Hydroxymelatonin	0.73402	0.177633	Negative
6	HM-D0-7	LysoPC(P-16:0)	0.854782	0.106386	Negative
6	HM-D0-7	LysoPE(18:0)	0.934154	0.363392	Negative
6	HM-D0-7	LysoPI(18:0)	0.952638	0.667838	Negative
7	ND	1-O-Hexadecyl-sn-glycero-3-phosphocholine	0.166529	0.57004	Negative
7	ND	2-Benzofurancarboxaldehyde	0.17022	1.10086	Negative
7	ND	LysoPC(18:0)	0.191862	0.786684	Negative
7	ND	LysoPE(20:5)	0.312212	0.882021	Negative
7	ND	LysoPC(16:0)	0.335043	0.781189	Negative
7	ND	Guanosine monophosphate	0.384244	0.887791	Negative
7	ND	LysoPE(P-16:0)	0.40543	0.7583	Negative
7	ND	LysoPI(16:0)	0.431964	0.634342	Negative
7	ND	Cinnamoylglycine	0.441919	0.805426	Negative
7	ND	2-Naphthalenesulfonic acid	0.481063	0.95353	Negative
7	ND	N-Jasmonoylisoleucine	0.6039	0.770683	Negative
7	ND	LysoPE(18:2)	0.672072	0.361461	Negative
7	ND	Tryptophyl-Proline	0.795673	0.234481	Negative
7	ND	Cyclic ADP-ribose	0.79606	0.465983	Negative
7	ND	4-Indolecarbaldehyde	0.820687	0.0477289	Negative
7	ND	Ethyl tetradecanoate	0.853404	0.132056	Negative
7	ND	N-Dodecylsarcosinate	0.932359	0.603022	Negative
8	LM-D0	1-Amino-2-sulfanylethanesulfinic acid	1.10099E-05	2.8973	Negative
8	LM-D0	Uric acid	1.68146E-05	3.06217	Negative
8	LM-D0	gamma-Aminobutyric acid	4.08747E-05	2.64105	Negative
8	LM-D0	N-acetylglutamyl-phosphate	0.000173026	2.22109	Negative
8	LM-D0	1-Aminocyclopropanecarboxylic acid	0.000498459	2.30074	Negative
8	LM-D0	Metomidate	0.00154576	1.58462	Negative
8	LM-D0	4-Oxoproline	0.00154967	2.2553	Negative
8	LM-D0	Benzoic acid	0.00539346	1.83192	Negative
8	LM-D0	Taurine	0.00595466	2.12223	Negative
8	LM-D0	Phenylalanyltryptophan	0.0185687	2.11206	Negative
8	LM-D0	Leucyl-Tryptophan	0.0186844	1.66792	Negative
8	LM-D0	Inosine	0.0240332	1.76256	Negative
8	LM-D0	gammaGlutamyl-gammaglutamylmethionine	0.024823	1.62734	Negative
8	LM-D0	Tyrosine	0.073971	1.40649	Negative
8	LM-D0	Torachrysone 8-(6-oxalylglucoside)	0.0946732	1.34948	Negative
8	LM-D0	Pseudouridine	0.0950233	2.04623	Negative
8	LM-D0	Galactose 1-phosphate	0.112027	1.40064	Negative
8	LM-D0	LysoPC(15:0)	0.15998	0.782355	Negative
8	LM-D0	Imidazoleacetic acid riboside	0.163798	0.33558	Negative
8	LM-D0	1-Heptadecanoylglycerophosphoethanolamine	0.16738	0.555729	Negative
8	LM-D0	Cholylthreonine	0.308546	0.521504	Negative
8	LM-D0	Glutamyltryptophan	0.334959	0.864588	Negative
8	LM-D0	Glutamylasparagine	0.343986	0.722171	Negative
8	LM-D0	betaDioxolane-cytidine	0.39456	0.522676	Negative
8	LM-D0	Isoleucyl-Aspartate	0.457985	0.260342	Negative
8	LM-D0	LysoPE(16:0)	0.464374	0.17283	Negative
8	LM-D0	Methyl dioxindole-3-acetate	0.491274	0.32602	Negative
8	LM-D0	6-Caffeoylsucrose	0.530662	0.108363	Negative
8	LM-D0	17-Dimethylaminogeldanamycin	0.716947	0.201532	Negative
9	ND	athreo-4-Hex-4-enopyranuronosylgalacturonic acid	0.088173	1.81487	Negative
9	ND	2-O-Methylascorbic acid	0.208318	1.21964	Negative
9	ND	Formycin b	0.330479	0.337512	Negative
9	ND	Deltorphin II	0.604717	0.277269	Negative
9	ND	Succinic anhydride	0.614377	0.121402	Negative
9	ND	Guanosine	0.624802	0.64478	Negative
9	ND	Ascladiol	0.641576	0.716661	Negative
9	ND	PE(18:3(10,12,15)-OH(9)/20:0)	0.645982	0.00594793	Negative
9	ND	Aconitic acid	0.729934	0.535018	Negative
9	ND	Fumaric acid	0.730389	0.611833	Negative
9	ND	LysoPE(24:6)	0.769755	0.276226	Negative
9	ND	Deoxycholyltyrosine	0.803669	0.13208	Negative
9	ND	PGP(PGJ2/i-14:0)	0.810491	0.0789286	Negative
9	ND	MG(24:6/0:0)	0.881422	0.606281	Negative
9	ND	Docosapentaenoic acid (22n-6)	0.890275	0.786695	Negative
9	ND	Fagomine	0.907628	0.474337	Negative
9	ND	2-(3-Mercaptopropyl)pentanedioic acid	0.914118	0.527461	Negative
10	LM-D7	Endothion	0.0118803	1.54117	Negative
10	LM-D7	Monoethylhexyl phthalic acid	0.0200865	2.10528	Negative
10	LM-D7	O-Coumaric acid glucuronide	0.0244813	1.61669	Negative
10	LM-D7	3-O-Acetylepisamarcandin	0.0819972	1.44748	Negative
10	LM-D7	2-Furoic acid	0.107219	1.19246	Negative
10	LM-D7	Ganoderic acid H	0.133564	1.26298	Negative
10	LM-D7	Furanofukinin	0.169615	0.667337	Negative
10	LM-D7	Xylono-1,5-lactone	0.196192	1.12426	Negative
10	LM-D7	Tryptophyl-Gamma-glutamate	0.225956	0.87993	Negative
10	LM-D7	But-2-enoic acid	0.261954	1.09728	Negative
10	LM-D7	ADP	0.2919	0.848815	Negative
10	LM-D7	Nonioside B	0.291967	0.76157	Negative
10	LM-D7	Cholylglycyltyrosine	0.38257	0.863703	Negative
10	LM-D7	Pyruvic acid	0.481997	0.328277	Negative
10	LM-D7	FAD	0.492057	0.390851	Negative
10	LM-D7	5-Cholesten-3beta-25-diol-3-sulfate	0.769949	0.389079	Negative
10	LM-D7	13-hydroxyoctadecanoic acid	0.783225	0.0726184	Negative
10	LM-D7	Deoxycholic acid	0.811341	0.080062	Negative
1	HM-D7	6-Hydroxyshogaol	0.126153	0.568818	Positive
1	HM-D7	Undecanoylcarnitine	0.416601	0.681591	Positive
1	HM-D7	Palmitoylglycine	0.443182	0.607549	Positive
1	HM-D7	PA(8:0/20:4+=O(5))	0.457055	0.66275	Positive
1	HM-D7	3-Oxo-2-(2-entenyl)cyclopentaneoctanoic acid	0.46592	0.559839	Positive
1	HM-D7	19-Norandrosterone	0.48751	0.351691	Positive
1	HM-D7	alpha-Linolenic acid	0.525422	0.489137	Positive
1	HM-D7	Artocarpetin B	0.534688	0.288932	Positive
1	HM-D7	Arachidoyl Ethanolamide	0.569776	0.382722	Positive
1	HM-D7	Small bacteriocin	0.58606	0.57196	Positive
1	HM-D7	4-Oxoretinol	0.60389	0.116386	Positive
1	HM-D7	5-Hexyltetrahydro-2-furanoctanoic acid	0.787099	0.251539	Positive
1	HM-D7	3b-Hydroxy-5-cholenoic acid	0.788579	0.759505	Positive
1	HM-D7	Eicosapentaenoyl Ethanolamide	0.790838	0.0303256	Positive
1	HM-D7	Tetranor 12-HETE	0.800508	0.143256	Positive
1	HM-D7	Phytol	0.804923	0.915431	Positive
1	HM-D7	Dodecylamine	0.825678	0.122355	Positive
1	HM-D7	Myricanone	0.840882	0.72845	Positive
1	HM-D7	Styrene	0.844294	0.357759	Positive
1	HM-D7	Rubraflavone D	0.848021	0.571716	Positive
1	HM-D7	Docosatrienoic acid	0.891261	0.12236	Positive
1	HM-D7	10-Nitrolinoleic acid	0.924551	0.307152	Positive
1	HM-D7	LysoSM(d18:0)	0.931088	0.486447	Positive
1	HM-D7	Abscisic alcohol 11-glucoside	0.939296	0.416145	Positive
1	HM-D7	Pentacosanoylglycine	0.944835	0.806134	Positive
1	HM-D7	13-Heptadecyn-1-ol	0.972793	0.0316086	Positive
1	HM-D7	2,5-diamino-6-(5-phosphoribosylamino)pyrimidin-4(3H)-one	0.974496	0.290787	Positive
1	HM-D7	Stearoylethanolamide	0.981135	0.0655887	Positive
2	HM-D0	2-Hydroxy-p-mentha-1,8-dien-6-one	0.0843411	1.32138	Positive
2	HM-D0	Methyl-delta-ionone	0.174997	1.08575	Positive
2	HM-D0	Carvotanacetone	0.317139	0.0150828	Positive
2	HM-D0	1,2,4-Tris(methylene)cyclohexane	0.33302	0.205494	Positive
2	HM-D0	Carvone	0.382274	0.422579	Positive
2	HM-D0	MG(20:3-O(8,9))	0.384645	0.926601	Positive
2	HM-D0	Pentylbenzene	0.410721	0.0770923	Positive
2	HM-D0	Armillaripin	0.516772	0.0288029	Positive
2	HM-D0	2,2,3,3-Tetramethylcyclopropanecarboxamide	0.520975	0.297414	Positive
2	HM-D0	Muricatacin	0.584552	0.452126	Positive
2	HM-D0	12-hydroxyicosanoic acid	0.618439	0.311206	Positive
2	HM-D0	1,3,5-Heptatriene	0.6314	0.259249	Positive
2	HM-D0	Menthol	0.666929	0.30687	Positive
2	HM-D0	4-Methylstyrene	0.706201	0.120892	Positive
2	HM-D0	Cerulenin	0.740811	0.074932	Positive
2	HM-D0	Quinceoxepane	0.75482	0.172284	Positive
2	HM-D0	Stearoylcarnitine	0.781946	0.428812	Positive
2	HM-D0	Cicaprost	0.811482	0.00193072	Positive
2	HM-D0	Palmitoleoylethanolamde	0.817268	0.279271	Positive
2	HM-D0	Psilostachyin	0.836343	0.0198353	Positive
2	HM-D0	Sphinganine	0.853488	0.116322	Positive
2	HM-D0	Dodecanol	0.960127	0.157968	Positive
2	HM-D0	Vaccenyl carnitine	0.999809	0.017111	Positive
3	HM-D7	Dodecatrienoic acid	0.000963117	2.18553	Positive
3	HM-D7	Hydroxy-alpha-sanshool	0.00193494	1.77823	Positive
3	HM-D7	4,8-Dimethyl-3,7-nonadien-2-one	0.00409694	1.85068	Positive
3	HM-D7	11-nitro-1-undecene	0.00438752	1.91336	Positive
3	HM-D7	Phytal	0.0104736	1.90508	Positive
3	HM-D7	Betaxolol	0.0112622	1.66813	Positive
3	HM-D7	N-Lauroylglycine	0.0141152	1.5135	Positive
3	HM-D7	2-Penten-1-ol	0.0154021	1.5711	Positive
3	HM-D7	Pipericine	0.0168739	1.82258	Positive
3	HM-D7	MG(20:3(6,8,11)-OH(5))	0.0171133	1.15105	Positive
3	HM-D7	2-Aminoethyl oleate	0.0285429	1.51352	Positive
3	HM-D7	17-Octadecynoic acid	0.0428452	1.62248	Positive
3	HM-D7	Lupinic acid	0.0485127	1.35633	Positive
3	HM-D7	LysoPC(18:0)	0.0837233	1.27467	Positive
3	HM-D7	10-Epijunenol	0.0992703	1.4594	Positive
3	HM-D7	Proline	0.130556	0.912646	Positive
3	HM-D7	4',5'-Dihydropsoralen	0.174872	1.01093	Positive
3	HM-D7	2,3-Dihydro-3-methyl-1H-pyrrole	0.204668	0.814419	Positive
3	HM-D7	1-O-Hexadecyl-sn-glycero-3-phosphocholine	0.210718	0.950892	Positive
3	HM-D7	Ethyl 3-hydroxydodecanoate	0.221644	0.759516	Positive
3	HM-D7	22-Hydroxydocosanoic acid	0.253118	0.855752	Positive
3	HM-D7	Dodecanamide	0.348795	0.161273	Positive
3	HM-D7	Adenosine 2'-phosphate	0.385788	0.90323	Positive
3	HM-D7	Phenylalanyltryptophan	0.416433	0.713977	Positive
3	HM-D7	LysoPE(18:0)	0.460575	0.564486	Positive
3	HM-D7	1-Hexadecene	0.475539	0.625437	Positive
3	HM-D7	Prolylproline	0.564621	0.282303	Positive
3	HM-D7	LysoPC(18:1)	0.860868	0.22299	Positive
4	LM-D0	2-carboxyxylonolactone	0.000111738	2.47751	Positive
4	LM-D0	7-Epi-12-hydroxyjasmonic acid	0.000134484	2.48537	Positive
4	LM-D0	Dansylsarcosine	0.000215468	2.62556	Positive
4	LM-D0	Glutamic acid	0.000567312	2.31908	Positive
4	LM-D0	Hypotaurine	0.0032999	1.95003	Positive
4	LM-D0	2-Methylbutyroylcarnitine	0.00446453	2.12282	Positive
4	LM-D0	1-Methylcyclohexane-1,2-dicarboxylic acid	0.0051006	2.05634	Positive
4	LM-D0	Oxazine	0.00747798	1.915	Positive
4	LM-D0	1-Heptadecanoylglycerophosphoethanolamine	0.0139224	1.63956	Positive
4	LM-D0	Nandrolone	0.0263816	1.54932	Positive
4	LM-D0	3'-Hydroxyamobarbital	0.0425792	1.65206	Positive
4	LM-D0	Decanoylcarnitine	0.0464138	1.374	Positive
4	LM-D0	Dodecanoylcarnitine	0.0508394	1.43796	Positive
4	LM-D0	Indole	0.0900427	1.15347	Positive
4	LM-D0	Psoralen	0.123672	1.32807	Positive
4	LM-D0	Milnacipran	0.134558	1.23997	Positive
4	LM-D0	6-hydroxyoct-6-enoylglycine	0.206013	0.655151	Positive
4	LM-D0	1-Tridecene	0.214769	2.30642	Positive
4	LM-D0	Octanoylcarnitine	0.215081	0.427136	Positive
4	LM-D0	Leucine	0.23159	1.03529	Positive
4	LM-D0	LysoPE(22:6)	0.264357	0.813715	Positive
4	LM-D0	2-Hydroxymyristoylcarnitine	0.362637	0.6807	Positive
4	LM-D0	Creatine	0.374806	0.749931	Positive
4	LM-D0	2-Undecyl-4(1H)-quinolinone N-oxide	0.571935	0.95279	Positive
4	LM-D0	Tramadol	0.587976	0.233684	Positive
5	Storage-7	1,1,2-Trimethyl-3,5-bis(1-methylethenyl)cyclohexane	1.46036E-09	3.16037	Positive
5	Storage-7	Hexadecasphingosine	9.64525E-09	3.0422	Positive
5	Storage-7	2,4-Heptadecanedione	2.00094E-08	3.00257	Positive
5	Storage-7	25,26-Trihydroxyvitamin D3	5.21431E-05	2.48417	Positive
5	Storage-7	Hexadecenoylcarnitine	9.16957E-05	2.39025	Positive
5	Storage-7	25-Hydroxyvitamin D3-26,23-lactol	0.000191565	2.22929	Positive
5	Storage-7	25-Hydroxyvitamin D3-26,23-lactone	0.00104331	2.73618	Positive
5	Storage-7	Pyroglutamic acid	0.00379057	1.84864	Positive
5	Storage-7	Stearidonic acid	0.0248446	0.868722	Positive
5	Storage-7	3-(4-Hydroxyphenyl)-1-propanol	0.0251428	2.2958	Positive
5	Storage-7	Maltol propionate	0.0285522	1.52016	Positive
5	Storage-7	LysoPC(20:4)	0.0312148	0.666834	Positive
5	Storage-7	2-Methylcyclododecanone	0.0337816	0.503388	Positive
5	Storage-7	Pantetheine	0.0588727	1.18912	Positive
5	Storage-7	Etozolin	0.073799	0.998807	Positive
5	Storage-7	Ritalinic acid	0.089433	0.743335	Positive
5	Storage-7	Argpyrimidine	0.0895452	1.17452	Positive
5	Storage-7	Leucyl-Glutamate	0.103979	0.917807	Positive
5	Storage-7	Tridec-5-enoylcarnitine	0.147215	1.03807	Positive
5	Storage-7	Behenic acid	0.152734	1.05173	Positive
5	Storage-7	LysoPE(P-16:0)	0.155023	0.0135655	Positive
5	Storage-7	9-Cycloheptadecen-1-one	0.159862	0.692079	Positive
5	Storage-7	1-Phytene	0.163193	0.570533	Positive
5	Storage-7	10-nitrooctadecenoic Acid	0.1649	1.12595	Positive
5	Storage-7	LysoPE(20:4)	0.177889	0.259138	Positive
5	Storage-7	13-Docosenamide	0.186118	0.455122	Positive
5	Storage-7	Isopulegone caffeate	0.194691	0.776924	Positive
5	Storage-7	Arachidyl alcohol	0.203702	0.723628	Positive
5	Storage-7	Pentenylbenzene	0.235651	0.939462	Positive
5	Storage-7	Adenosine monophosphate	0.265271	1.07189	Positive
5	Storage-7	Humulenol II	0.273094	1.09911	Positive
5	Storage-7	2-Arachidonyl Glycerol ether	0.276091	0.0260341	Positive
5	Storage-7	LysoPC(22:5)	0.385053	0.724021	Positive
6	LM-D7	Glycerophosphocholine	0.0374802	1.51179	Positive
6	LM-D7	LysoPC(P-16:0)	0.196757	1.13002	Positive
6	LM-D7	Propionylcarnitine	0.201042	0.995166	Positive
6	LM-D7	Ganoderic acid I	0.238891	1.13183	Positive
6	LM-D7	2-Methoxyestrone 3-glucuronide	0.259014	0.637324	Positive
6	LM-D7	Oleyl alcohol	0.262861	0.817275	Positive
6	LM-D7	Butyryl trihexyl citrate	0.263796	1.04713	Positive
6	LM-D7	LysoPG(16:0)	0.310927	0.595881	Positive
6	LM-D7	Niacinamide	0.319238	0.588296	Positive
6	LM-D7	9-Octadecen-1-amine	0.343608	0.754161	Positive
6	LM-D7	Ethyl salicylate	0.359612	0.86444	Positive
6	LM-D7	Butylparaben	0.373491	0.862013	Positive
6	LM-D7	sphingosylphosphorylcholine	0.374863	0.0234696	Positive
6	LM-D7	N-Myristoyl Proline	0.424199	0.291837	Positive
6	LM-D7	N,N-Dimethyloctadecylamine	0.440897	0.801801	Positive
6	LM-D7	Octanoylglucuronide	0.491285	0.957475	Positive
6	LM-D7	Glycyl-Arginine	0.509116	0.378678	Positive
6	LM-D7	LysoPE(18:2)	0.526766	0.221432	Positive
6	LM-D7	N-Acetylsphinganine	0.538642	0.772609	Positive
6	LM-D7	Tyrosyl-Glutamate	0.571361	0.0971234	Positive
6	LM-D7	Capsiamide	0.573913	0.379028	Positive
6	LM-D7	Tyrosyl-Isoleucine	0.718651	0.196535	Positive
6	LM-D7	3-Cyclohexyldodecane	0.730515	0.372512	Positive
6	LM-D7	1-Phenyl-1,3-eicosanedione	0.759634	0.305505	Positive
6	LM-D7	Tetradecane	0.781454	0.440773	Positive
6	LM-D7	Palmitaldehyde	0.851613	0.224911	Positive
6	LM-D7	Xestoaminol C	0.867057	0.033877	Positive
6	LM-D7	LysoPC(16:0)	0.869129	0.168375	Positive
6	LM-D7	Tryptophyl-Arginine	0.895496	0.98368	Positive
7	Storage-7	N-Isobutyl-2,4,8,10,12-tetradecapentaenamide	0.00130565	2.10772	Positive
7	Storage-7	MG(18:4)	0.00707099	2.05947	Positive
7	Storage-7	1-Nonanol	0.0212909	1.59415	Positive
7	Storage-7	Penbutolol	0.0224859	1.55204	Positive
7	Storage-7	5-Aminopentanal	0.104778	1.34266	Positive
7	Storage-7	3-Dehydrosphinganine	0.106875	0.294761	Positive
7	Storage-7	Ethylbenzene	0.112784	0.174816	Positive
7	Storage-7	2-(5,8-Tetradecadienyl)cyclobutanone	0.113729	0.264157	Positive
7	Storage-7	1,2-Dimethyl-4-(6-methyl-4-heptenyl)-1,3-cyclohexadiene	0.1508	0.23651	Positive
7	Storage-7	Carnitine	0.161375	1.16495	Positive
7	Storage-7	Succinic acid semialdehyde	0.19148	1.11223	Positive
7	Storage-7	1,2-O-Isopropylideneglucofuranose	0.209906	0.834906	Positive
7	Storage-7	Spisulosine	0.233786	0.216945	Positive
7	Storage-7	3,5,5-Trimethyl-3-cyclohexen-1-one	0.25337	0.0267754	Positive
7	Storage-7	Pregeijerene	0.254966	0.133946	Positive
7	Storage-7	beta-Spathulene	0.264198	0.140518	Positive
7	Storage-7	1,2,3,4-Tetrahydronaphthalene	0.270269	0.761909	Positive
7	Storage-7	Palmitoylcarnitine	0.303672	0.946782	Positive
7	Storage-7	Isoleucyl-Isoleucine	0.404588	0.800822	Positive
7	Storage-7	5-Eicosyne	0.412052	0.285621	Positive
7	Storage-7	4-Trimethylammoniobutanoic acid	0.574832	0.564715	Positive
7	Storage-7	Linoelaidylcarnitine	0.581695	0.538065	Positive
7	Storage-7	24-Hydroxytetracosanoic acid	0.612602	0.183497	Positive
7	Storage-7	Valpromide	0.616791	0.444927	Positive
7	Storage-7	Phenylalanylphenylalanine	0.672083	0.291364	Positive
7	Storage-7	Tetradecanoylcarnitine	0.818393	0.214577	Positive
8	LM-D0	Formycin b	0.167209	1.21202	Positive
8	LM-D0	Indoleacrylic acid	0.175399	0.938934	Positive
8	LM-D0	4,5-Dihydroorotic acid	0.275954	1.04594	Positive
8	LM-D0	Guanine	0.335839	0.724993	Positive
8	LM-D0	3-Ketosphingosine	0.366569	0.60288	Positive
8	LM-D0	1-Aminocyclohexanecarboxylic acid	0.40869	0.425621	Positive
8	LM-D0	LysoPC(22:6)	0.43051	0.339707	Positive
8	LM-D0	Amafolone	0.432011	0.404105	Positive
8	LM-D0	2-Methyl-5-(8,11-pentadecadienyl)-1,3-benzenediol	0.432168	0.562163	Positive
8	LM-D0	LysoPE(16:0)	0.453094	0.532112	Positive
8	LM-D0	Acetylcarnitine	0.461454	0.0790674	Positive
8	LM-D0	4-Hydroxy-2-butenoic acid gamma-lactone	0.504369	0.0338779	Positive
8	LM-D0	Crotamiton	0.545198	0.817544	Positive
8	LM-D0	N-OCTANOYLHOMOSERINE LACTONE	0.560912	0.747613	Positive
8	LM-D0	3-Hydroxybutyrylcarnitine	0.569292	0.453345	Positive
8	LM-D0	Proline betaine	0.593242	0.0532151	Positive
8	LM-D0	11-Eicosenoic acid	0.625493	0.611641	Positive
8	LM-D0	Lykurim	0.68526	0.136671	Positive
8	LM-D0	Glutarylcarnitine	0.720162	0.231264	Positive
8	LM-D0	1,2-Didecanoyl-sn-glycero-3-phosphocholine	0.746053	0.85771	Positive
8	LM-D0	alpha-Ionene	0.753475	0.567964	Positive
8	LM-D0	Isonipecotic acid	0.791011	0.155235	Positive
8	LM-D0	2-Dodecenoylcarnitine	0.797927	0.138898	Positive
8	LM-D0	Mukeic acid	0.817324	0.0428028	Positive
8	LM-D0	Butenylcarnitine	0.821423	0.495982	Positive
8	LM-D0	Coumarin	0.8423	0.0697228	Positive
8	LM-D0	Arabinosylhypoxanthine	0.898009	0.217066	Positive
8	LM-D0	Geranylcitronellol	0.930718	0.137138	Positive
8	LM-D0	LysoPE(22:5)	0.976628	0.263022	Positive
8	LM-D0	3-Indolehydracrylic acid	0.989961	0.0857371	Positive
9	HM-D7	LysoPC(20:3)	0.00497248	1.8103	Positive
9	HM-D7	4-Methoxyamphetamine	0.00533844	1.93074	Positive
9	HM-D7	Octadecanamide	0.0228715	1.55133	Positive
9	HM-D7	Arctiol	0.0386297	1.64772	Positive
9	HM-D7	Dioscoretine	0.0489988	1.40295	Positive
9	HM-D7	1,3,5-Hexatriene	0.0593613	1.43595	Positive
9	HM-D7	3-Methyl-2-(2-pentenyl)-2-cyclopenten-1-one	0.0867392	1.30262	Positive
9	HM-D7	Leucylalanine	0.0884067	1.38952	Positive
9	HM-D7	Isokobusone	0.1185	1.10099	Positive
9	HM-D7	11,13-Octadecadien-9-ynoic acid	0.145559	1.08138	Positive
9	HM-D7	Methoxamine	0.155281	1.22285	Positive
9	HM-D7	13-OxoODE	0.172268	1.05103	Positive
9	HM-D7	Dihydroperillic acid	0.201265	0.993654	Positive
9	HM-D7	2-(5-Tetradecenyl)cyclobutanone	0.203866	0.962416	Positive
9	HM-D7	Pyridoxamine	0.216103	0.910576	Positive
9	HM-D7	Dodecylbenzene	0.226611	0.782426	Positive
9	HM-D7	Emulphor	0.25328	0.906187	Positive
9	HM-D7	2-Cyclooctyl-2-hydroxyethylamine	0.27829	0.740845	Positive
9	HM-D7	6-Aminoquinoline	0.316769	0.064698	Positive
9	HM-D7	10,14,16-Octadecatrien-12-ynoic acid	0.330662	0.764424	Positive
9	HM-D7	Nicotinic acid	0.334406	0.336362	Positive
9	HM-D7	Dehydrophytosphingosine	0.377338	0.676399	Positive
9	HM-D7	Alpha-Linolenoyl ethanolamide	0.37964	0.681861	Positive
9	HM-D7	15-Deoxy-d-12,14-PGJ2	0.436271	0.652091	Positive
9	HM-D7	2,4-Heptadienal	0.491097	0.278989	Positive
9	HM-D7	Adrenic acid	0.510708	0.684116	Positive
9	HM-D7	Pentadecanoic acid	0.644797	0.301257	Positive
9	HM-D7	MG(15:0)	0.71574	0.257094	Positive
10	HM-D0	Adenosine	0.00936197	1.98623	Positive
10	HM-D0	N-Myristoyl Threonine	0.0116673	1.77794	Positive
10	HM-D0	9-Deoxy-delta12-PGD2	0.0139261	1.6084	Positive
10	HM-D0	5,8-Megastigmadien-4-one	0.101288	1.51896	Positive
10	HM-D0	MG(21:0/0:0)	0.151186	1.22286	Positive
10	HM-D0	3-Hydroxyhexadecanoylcarnitine	0.166428	0.423647	Positive
10	HM-D0	PA(8:0/PGJ2)	0.172766	0.88077	Positive
10	HM-D0	3-Allyl-1-cyclohexene	0.223779	0.719138	Positive
10	HM-D0	Cystophorene	0.248049	1.3851	Positive
10	HM-D0	Cetylmannoside	0.310636	0.647603	Positive
10	HM-D0	Allopurinol	0.312389	0.945556	Positive
10	HM-D0	Polyglycerol esters of fatty acids	0.324782	0.735472	Positive
10	HM-D0	hydroxyisovaleroyl carnitine	0.381705	0.0327227	Positive
10	HM-D0	Trihexyphenidyl	0.386013	0.480346	Positive
10	HM-D0	Palmitoleic acid	0.39001	0.630249	Positive
10	HM-D0	Palmitic acid	0.430468	0.663258	Positive
10	HM-D0	Cycrimine	0.462438	0.705862	Positive
10	HM-D0	Linoleamide	0.475448	0.438796	Positive
10	HM-D0	Phytosphingosine	0.490066	0.52356	Positive
10	HM-D0	Isolithocholic acid	0.510561	0.77042	Positive
10	HM-D0	5-Aminopentanoic acid	0.549697	0.244981	Positive
10	HM-D0	Serratol	0.615099	0.224971	Positive
10	HM-D0	10,20-Dihydroxyeicosanoic acid	0.675345	0.284022	Positive
10	HM-D0	MG(19:0)	0.885949	0.137704	Positive
10	HM-D0	Rioprostil	0.955437	0.451582	Positive
